# Supplementary material for: Weaving the future: Maturity and key factors in women’s cultural entrepreneurship in Colombia’s artisan sector
Source: PLoS One. 2026 Apr 10;21(4):e0346893. doi: 10.1371/journal.pone.0346893 (PMC13068229; doi:10.1371/journal.pone.0346893)
Supplement: S1 File — (XLSX) [file pone.0346893.s001.xls]

## Sheet: BD Edad Agrupada.sav Distancia 
AGE	EDUCATIONAL LEVEL	DISTandNCE TO THE CandPITandL	GEOGRAPHICAL LOCATION	AFFILIATION	TYPE OF HANDICRAFT	STAGE OF ENTREPRENEURSHIP	FORM OF LEARNING	USE OF TECHNOLOGY	FORM OF MARKETING	FORMALISATION OF ENTREPRENEURSHIP	BANK ACCOUNT	MAIN FINANCIAL SUPPORT	GROUPED AS HANDICRAFTS	MATURITY_ ENTREPRENEURSHIP	URBAN_LOCATION	HYBRID COMMERCE	DIVERSE_LEARNING	AGED_GROUPED	DISTANCE_ CAPITAL
49	Technical	Between 101 and 150 km	Urban location	No	Weaving	Growth (5 - 9 years)	Self-taught	Uses digital technology	Direct Sales and Digital Media	It has not been formalised	She has a bank account	Main source of income	Weaving	Another	Yes	Yes	No	46 - 59	Distance to the main capital of 50 km
68	Primary	Between 101 and 150 km	Urban location	Yes	Weaving	Maturity (10 years o more)	Tradition and Training	Does not use digital technology	Direct Sales and Digital Media	It has not been formalised	She has a bank account	It is not the main source of income	Weaving	Maturity	Yes	Yes	Diverse learning	60 - 72	Distance to the main capital of 50 km
86	Technical	Between 51 and 100 km	Urban location	No	Weaving	Maturity (10 years o more)	Self-taught	Uses digital technology	Direct Sales and Digital Media	It has not been formalised	She has a bank account	Main source of income	Weaving	Maturity	Yes	Yes	No	73+	Distance to the main capital of 50 km
84	Primary	Between 101 and 150 km	Rural location	Yes	Weaving	Maturity (10 years o more)	Tradition and Training	Uses digital technology	Direct Sales and Digital Media	It has not been formalised	She does not have a bank account	Main source of income	Weaving	Maturity	No	Yes	Diverse learning	73+	Distance to the main capital of 50 km
82	Primary	Between 101 and 150 km	Urban location	No	Spinning mill	Maturity (10 years o more)	Tradition and Training	Uses digital technology	Direct Sales	It has not been formalised	She does not have a bank account	Main source of income	Others	Maturity	Yes	No	Diverse learning	73+	Distance to the main capital of 50 km
62	ProfesYesonal	Between 51 and 100 km	Urban location	Yes	Basketry	Maturity (10 years o more)	Tradition and Training	Uses digital technology	Direct Sales	It has been formalised	She has a bank account	It is not the main source of income	Basketry	Maturity	Yes	No	Diverse learning	60 - 72	Distance to the main capital of 50 km
50	Technical	Between 51 and 100 km	Urban location	Yes	Spinning mill	Early (1 - 4 years)	Self-taught	Uses digital technology	Direct Sales and Digital Media	It has been formalised	She has a bank account	It is not the main source of income	Others	Another	Yes	Yes	No	46 - 59	Distance to the main capital of 50 km
65	Primary	Between 101 and 150 km	Rural location	Yes	Weaving	Maturity (10 years o more)	Tradition and Training	Uses digital technology	Intermediary	It has been formalised	She does not have a bank account	Main source of income	Weaving	Maturity	No	No	Diverse learning	60 - 72	Distance to the main capital of 50 km
59	Technical	Between 151 and 200 km	Rural location	No	Basketry	Maturity (10 years o more)	Tradition and Training	Uses digital technology	Direct Sales and Digital Media	It has not been formalised	She has a bank account	Main source of income	Basketry	Maturity	No	Yes	Diverse learning	60 - 72	Distance to the main capital of 50 km
41	Technical	Equal to or less than 50 km	Rural location	Yes	Basketry	Maturity (10 years o more)	Tradition and Training	Uses digital technology	Direct Sales and Digital Media	It has been formalised	She has a bank account	Main source of income	Basketry	Maturity	No	Yes	Diverse learning	33 - 45	Distance from the capital less than 50 km
64	Secondary	Equal to or less than 50 km	Urban location	Yes	Weaving	Maturity (10 years o more)	Training	Does not use digital technology	Direct Sales	It has been formalised	She has a bank account	Main source of income	Weaving	Maturity	Yes	No	No	60 - 72	Distance from the capital less than 50 km
64	Primary	Equal to or less than 50 km	Urban location	Yes	Basketry	Maturity (10 years o more)	Tradition and Training	Does not use digital technology	Direct Sales and Digital Media	It has not been formalised	She does not have a bank account	It is not the main source of income	Basketry	Maturity	Yes	Yes	Diverse learning	60 - 72	Distance from the capital less than 50 km
60	Secondary	Equal to or less than 50 km	Rural location	Yes	Weaving	Growth (5 - 9 years)	Self-taught	Uses digital technology	Direct Sales	It has not been formalised	She has a bank account	It is not the main source of income	Weaving	Another	No	No	No	60 - 72	Distance from the capital less than 50 km
59	Technical	Equal to or less than 50 km	Rural location	Yes	Weaving	Maturity (10 years o more)	Tradition and Training	Uses digital technology	Direct Sales	It has been formalised	She has a bank account	It is not the main source of income	Weaving	Maturity	No	No	Diverse learning	60 - 72	Distance from the capital less than 50 km
55	Secondary	Equal to or less than 50 km	Urban location	Yes	Weaving	Maturity (10 years o more)	Tradition and Training	Uses digital technology	Sales fairs	It has been formalised	She does not have a bank account	Main source of income	Weaving	Maturity	Yes	No	Diverse learning	46 - 59	Distance from the capital less than 50 km
56	Secondary	Equal to or less than 50 km	Rural location	Yes	Weaving	Maturity (10 years o more)	Tradition and Training	Uses digital technology	Direct Sales and Digital Media	It has not been formalised	She does not have a bank account	Main source of income	Weaving	Maturity	No	Yes	Diverse learning	46 - 59	Distance from the capital less than 50 km
53	ProfesYesonal	Equal to or less than 50 km	Urban location	No	Costume jewellery	Maturity (10 years o more)	Tradition and Training	Uses digital technology	Sales fairs	It has been formalised	She has a bank account	Main source of income	Costume jewellery	Maturity	Yes	No	Diverse learning	46 - 59	Distance from the capital less than 50 km
57	Secondary	Between 51 and 100 km	Urban location	Yes	Weaving	Maturity (10 years o more)	Tradition and Training	Uses digital technology	Direct Sales and Digital Media	It has not been formalised	She does not have a bank account	Main source of income	Weaving	Maturity	Yes	Yes	Diverse learning	46 - 59	Distance to the main capital of 50 km
71	Primary	Between 51 and 100 km	Urban location	No	Weaving	Maturity (10 years o more)	Tradition and Training	Uses digital technology	Direct Sales	It has not been formalised	She has a bank account	It is not the main source of income	Weaving	Maturity	Yes	No	Diverse learning	60 - 72	Distance to the main capital of 50 km
57	Primary	Between 51 and 100 km	Urban location	Yes	Weaving	Maturity (10 years o more)	Tradition and Training	Does not use digital technology	Direct Sales	It has not been formalised	She has a bank account	Main source of income	Weaving	Maturity	Yes	No	Diverse learning	46 - 59	Distance to the main capital of 50 km
58	Secondary	Between 51 and 100 km	Urban location	No	Weaving	Maturity (10 years o more)	Tradition and Training	Uses digital technology	Sales fairs	It has been formalised	She has a bank account	Main source of income	Weaving	Maturity	Yes	No	Diverse learning	46 - 59	Distance to the main capital of 50 km
58	Primary	Between 51 and 100 km	Urban location	Yes	Weaving	Maturity (10 years o more)	Tradition and Training	Uses digital technology	Direct Sales	It has not been formalised	She does not have a bank account	It is not the main source of income	Weaving	Maturity	Yes	No	Diverse learning	46 - 59	Distance to the main capital of 50 km
52	Secondary	Between 51 and 100 km	Urban location	Yes	Weaving	Maturity (10 years o more)	Training	Uses digital technology	Intermediary	It has not been formalised	She does not have a bank account	Main source of income	Weaving	Maturity	Yes	No	No	46 - 59	Distance to the main capital of 50 km
43	Secondary	Between 51 and 100 km	Urban location	Yes	Basketry	Growth (5 - 9 years)	Training	Uses digital technology	Direct Sales and Digital Media	It has not been formalised	She has a bank account	Main source of income	Basketry	Another	Yes	Yes	No	33 - 45	Distance to the main capital of 50 km
40	Primary	Between 101 and 150 km	Rural location	No	Weaving	Growth (5 - 9 years)	Training	Does not use digital technology	Direct Sales	It has not been formalised	She does not have a bank account	It is not the main source of income	Weaving	Another	No	No	No	33 - 45	Distance to the main capital of 50 km
45	Technical	Between 51 and 100 km	Urban location	No	Weaving	Maturity (10 years o more)	Training	Uses digital technology	Direct Sales	It has not been formalised	She has a bank account	Main source of income	Weaving	Maturity	Yes	No	No	33 - 45	Distance to the main capital of 50 km
55	Technical	Equal to or less than 50 km	Urban location	Yes	Weaving	Maturity (10 years o more)	Tradition and Training	Uses digital technology	Direct Sales and Digital Media	It has not been formalised	She does not have a bank account	It is not the main source of income	Weaving	Maturity	Yes	Yes	Diverse learning	46 - 59	Distance from the capital less than 50 km
62	Secondary	Equal to or less than 50 km	Urban location	Yes	Weaving	Growth (5 - 9 years)	Training	Uses digital technology	Direct Sales and Digital Media	It has been formalised	She has a bank account	It is not the main source of income	Weaving	Another	Yes	Yes	No	60 - 72	Distance from the capital less than 50 km
60	Secondary	Equal to or less than 50 km	Urban location	No	Weaving	Maturity (10 years o more)	Training	Uses digital technology	Direct Sales	It has been formalised	She has a bank account	Main source of income	Weaving	Maturity	Yes	No	No	60 - 72	Distance from the capital less than 50 km
58	Technical	Equal to or less than 50 km	Rural location	Yes	Weaving	Maturity (10 years o more)	Training	Uses digital technology	Intermediary	It has not been formalised	She does not have a bank account	Main source of income	Weaving	Maturity	No	No	No	46 - 59	Distance from the capital less than 50 km
66	Primary	Between 51 and 100 km	Rural location	Yes	Basketry	Maturity (10 years o more)	Tradition and Training	Uses digital technology	Direct Sales and Digital Media	It has been formalised	She has a bank account	It is not the main source of income	Basketry	Maturity	No	Yes	Diverse learning	60 - 72	Distance to the main capital of 50 km
63	Primary	Between 51 and 100 km	Urban location	Yes	Weaving	Maturity (10 years o more)	Tradition and Training	Does not use digital technology	Direct Sales and Digital Media	It has not been formalised	She has a bank account	It is not the main source of income	Weaving	Maturity	Yes	Yes	Diverse learning	60 - 72	Distance to the main capital of 50 km
61	ProfesYesonal	Between 51 and 100 km	Urban location	No	Weaving	Maturity (10 years o more)	Tradition and Training	Uses digital technology	Direct Sales	It has been formalised	She has a bank account	It is not the main source of income	Weaving	Maturity	Yes	No	Diverse learning	60 - 72	Distance to the main capital of 50 km
60	Secondary	Between 51 and 100 km	Urban location	Yes	Weaving	Maturity (10 years o more)	Tradition and Training	Does not use digital technology	Sales fairs	It has been formalised	She has a bank account	Main source of income	Weaving	Maturity	Yes	No	Diverse learning	60 - 72	Distance to the main capital of 50 km
57	Primary	Between 101 and 150 km	Rural location	Yes	Weaving	Maturity (10 years o more)	Tradition and Training	Uses digital technology	Direct Sales	It has not been formalised	She does not have a bank account	Main source of income	Weaving	Maturity	No	No	Diverse learning	46 - 59	Distance to the main capital of 50 km
52	Primary	Between 51 and 100 km	Urban location	Yes	Weaving	Maturity (10 years o more)	Tradition and Training	Uses digital technology	Direct Sales	It has been formalised	She has a bank account	It is not the main source of income	Weaving	Maturity	Yes	No	Diverse learning	46 - 59	Distance to the main capital of 50 km
49	ProfesYesonal	Between 51 and 100 km	Rural location	Yes	Weaving	Maturity (10 years o more)	Tradition and Training	Uses digital technology	Direct Sales	It has not been formalised	She has a bank account	It is not the main source of income	Weaving	Maturity	No	No	Diverse learning	46 - 59	Distance to the main capital of 50 km
47	Secondary	Between 51 and 100 km	Rural location	No	Weaving	Maturity (10 years o more)	Tradition and Training	Does not use digital technology	Direct Sales and Digital Media	It has not been formalised	She has a bank account	It is not the main source of income	Weaving	Maturity	No	Yes	Diverse learning	46 - 59	Distance to the main capital of 50 km
46	Secondary	Between 51 and 100 km	Rural location	Yes	Weaving	Maturity (10 years o more)	Tradition and Training	Does not use digital technology	Direct Sales	It has not been formalised	She has a bank account	Main source of income	Weaving	Maturity	No	No	Diverse learning	46 - 59	Distance to the main capital of 50 km
49	Primary	Between 51 and 100 km	Rural location	Yes	Basketry	Early (1 - 4 years)	Self-taught	Uses digital technology	Sales fairs	It has not been formalised	She has a bank account	Main source of income	Basketry	Another	No	No	No	46 - 59	Distance to the main capital of 50 km
58	Primary	Between 51 and 100 km	Urban location	Yes	Weaving	Early (1 - 4 years)	Tradition and Training	Uses digital technology	Voice to voice	It has been formalised	She does not have a bank account	It is not the main source of income	Weaving	Another	Yes	No	Diverse learning	46 - 59	Distance to the main capital of 50 km
72	Secondary	Equal to or less than 50 km	Urban location	No	Weaving	Maturity (10 years o more)	Self-taught	Uses digital technology	Direct Sales and Digital Media	It has not been formalised	She has a bank account	Main source of income	Weaving	Maturity	Yes	Yes	No	60 - 72	Distance from the capital less than 50 km
71	Technical	Between 151 and 200 km	Rural location	No	Weaving	Maturity (10 years o more)	Tradition and Training	Uses digital technology	Intermediary	It has been formalised	She has a bank account	Main source of income	Weaving	Maturity	No	No	Diverse learning	60 - 72	Distance to the main capital of 50 km
68	Secondary	Between 101 and 150 km	Rural location	Yes	Weaving	Maturity (10 years o more)	Self-taught	Uses digital technology	Direct Sales	It has been formalised	She does not have a bank account	It is not the main source of income	Weaving	Maturity	No	No	No	60 - 72	Distance to the main capital of 50 km
68	Primary	Between 101 and 150 km	Rural location	Yes	Weaving	Maturity (10 years o more)	Tradition and Training	Uses digital technology	Direct Sales and Digital Media	It has not been formalised	She has a bank account	It is not the main source of income	Weaving	Maturity	No	Yes	Diverse learning	60 - 72	Distance to the main capital of 50 km
70	Secondary	Equal to or less than 50 km	Rural location	No	Weaving	Maturity (10 years o more)	Tradition and Training	Uses digital technology	Intermediary	It has been formalised	She has a bank account	Main source of income	Weaving	Maturity	No	No	Diverse learning	60 - 72	Distance from the capital less than 50 km
60	Secondary	Equal to or less than 50 km	Rural location	Yes	I work with nuts and seeds	Maturity (10 years o more)	Tradition and Training	Uses digital technology	Intermediary	It has not been formalised	She does not have a bank account	It is not the main source of income	Others	Maturity	No	No	Diverse learning	60 - 72	Distance from the capital less than 50 km
60	ProfesYesonal	Between 51 and 100 km	Rural location	Yes	Weaving	Maturity (10 years o more)	Training	Uses digital technology	Direct Sales	It has been formalised	She has a bank account	It is not the main source of income	Weaving	Maturity	No	No	No	60 - 72	Distance to the main capital of 50 km
44	ProfesYesonal	Between 51 and 100 km	Urban location	Yes	Leather goods	Maturity (10 years o more)	Tradition and Training	Uses digital technology	Direct Sales and Digital Media	It has been formalised	She has a bank account	Main source of income	Leather goods	Maturity	Yes	Yes	Diverse learning	33 - 45	Distance to the main capital of 50 km
42	Secondary	Equal to or less than 50 km	Urban location	Yes	Jewellery	Maturity (10 years o more)	Self-taught	Uses digital technology	Direct Sales and Digital Media	It has been formalised	She has a bank account	Main source of income	Others	Maturity	Yes	Yes	No	33 - 45	Distance from the capital less than 50 km
75	Secondary	Between 101 and 150 km	Rural location	Yes	Weaving	Maturity (10 years o more)	Training	Uses digital technology	Direct Sales and Digital Media	It has not been formalised	She has a bank account	It is not the main source of income	Weaving	Maturity	No	Yes	No	73+	Distance to the main capital of 50 km
65	Secondary	Between 51 and 100 km	Urban location	Yes	Basketry	Maturity (10 years o more)	Self-taught	Uses digital technology	Intermediary	It has not been formalised	She has a bank account	It is not the main source of income	Basketry	Maturity	Yes	No	No	60 - 72	Distance to the main capital of 50 km
58	Primary	Between 51 and 100 km	Rural location	No	Basketry	Maturity (10 years o more)	Tradition and Training	Does not use digital technology	Direct Sales and Digital Media	It has been formalised	She has a bank account	Main source of income	Basketry	Maturity	No	Yes	Diverse learning	46 - 59	Distance to the main capital of 50 km
65	Primary	Between 101 and 150 km	Rural location	No	Basketry	Maturity (10 years o more)	Tradition and Training	Uses digital technology	Sales fairs	It has been formalised	She has a bank account	Main source of income	Basketry	Maturity	No	No	Diverse learning	60 - 72	Distance to the main capital of 50 km
55	Secondary	Between 101 and 150 km	Rural location	Yes	Basketry	Maturity (10 years o more)	Tradition and Training	Uses digital technology	Direct Sales and Digital Media	It has not been formalised	She has a bank account	Main source of income	Basketry	Maturity	No	Yes	Diverse learning	46 - 59	Distance to the main capital of 50 km
67	Secondary	Equal to or less than 50 km	Rural location	No	Weaving	Maturity (10 years o more)	Training	Uses digital technology	Direct Sales	It has been formalised	She does not have a bank account	Main source of income	Weaving	Maturity	No	No	No	60 - 72	Distance from the capital less than 50 km
74	ProfesYesonal	Between 101 and 150 km	Urban location	No	Weaving	Maturity (10 years o more)	Training	Uses digital technology	Voice to voice	It has not been formalised	She has a bank account	It is not the main source of income	Weaving	Maturity	Yes	No	No	73+	Distance to the main capital of 50 km
54	Primary	Between 101 and 150 km	Rural location	Yes	Weaving	Maturity (10 years o more)	Self-taught	Uses digital technology	Direct Sales and Digital Media	It has not been formalised	She does not have a bank account	It is not the main source of income	Weaving	Maturity	No	Yes	No	46 - 59	Distance to the main capital of 50 km
69	Primary	Between 101 and 150 km	Urban location	Yes	Costume jewellery	Maturity (10 years o more)	Self-taught	Uses digital technology	Direct Sales	It has not been formalised	She has a bank account	Main source of income	Costume jewellery	Maturity	Yes	No	No	60 - 72	Distance to the main capital of 50 km
45	Primary	Between 51 and 100 km	Urban location	Yes	Weaving	Maturity (10 years o more)	Training	Does not use digital technology	Direct Sales	It has not been formalised	She does not have a bank account	It is not the main source of income	Weaving	Maturity	Yes	No	No	33 - 45	Distance to the main capital of 50 km
60	Technical	Between 51 and 100 km	Urban location	Yes	Basketry	Maturity (10 years o more)	Tradition and Training	Uses digital technology	Direct Sales and Digital Media	It has been formalised	She has a bank account	Main source of income	Basketry	Maturity	Yes	Yes	Diverse learning	60 - 72	Distance to the main capital of 50 km
53	Technical	Between 51 and 100 km	Urban location	Yes	Pottery	Maturity (10 years o more)	Tradition and Training	Uses digital technology	Direct Sales	It has been formalised	She has a bank account	Main source of income	Others	Maturity	Yes	No	Diverse learning	46 - 59	Distance to the main capital of 50 km
49	Primary	Between 51 and 100 km	Rural location	Yes	Basketry	Maturity (10 years o more)	Tradition and Training	Uses digital technology	Direct Sales and Digital Media	It has not been formalised	She does not have a bank account	Main source of income	Basketry	Maturity	No	Yes	Diverse learning	46 - 59	Distance to the main capital of 50 km
40	Technical	Between 51 and 100 km	Rural location	Yes	Weaving	Maturity (10 years o more)	Tradition and Training	Uses digital technology	Direct Sales and Digital Media	It has been formalised	She has a bank account	Main source of income	Weaving	Maturity	No	Yes	Diverse learning	33 - 45	Distance to the main capital of 50 km
39	Secondary	Between 51 and 100 km	Rural location	Yes	Basketry	Maturity (10 years o more)	Tradition and Training	Uses digital technology	Direct Sales	It has not been formalised	She does not have a bank account	It is not the main source of income	Basketry	Maturity	No	No	Diverse learning	33 - 45	Distance to the main capital of 50 km
62	Primary	Between 51 and 100 km	Rural location	Yes	Basketry	Maturity (10 years o more)	Tradition and Training	Does not use digital technology	Direct Sales	It has not been formalised	She has a bank account	It is not the main source of income	Basketry	Maturity	No	No	Diverse learning	60 - 72	Distance to the main capital of 50 km
55	Secondary	Between 101 and 150 km	Urban location	Yes	Costume jewellery	Maturity (10 years o more)	Self-taught	Does not use digital technology	Direct Sales	It has not been formalised	She does not have a bank account	Main source of income	Costume jewellery	Maturity	Yes	No	No	46 - 59	Distance to the main capital of 50 km
51	Secondary	Between 51 and 100 km	Rural location	Yes	Weaving	Maturity (10 years o more)	Tradition and Training	Uses digital technology	Direct Sales and Digital Media	It has not been formalised	She has a bank account	It is not the main source of income	Weaving	Maturity	No	Yes	Diverse learning	46 - 59	Distance to the main capital of 50 km
40	Secondary	Between 51 and 100 km	Rural location	Yes	Costume jewellery	Maturity (10 years o more)	Tradition and Training	Does not use digital technology	Direct Sales	It has not been formalised	She does not have a bank account	It is not the main source of income	Costume jewellery	Maturity	No	No	Diverse learning	33 - 45	Distance to the main capital of 50 km
75	Primary	Between 101 and 150 km	Urban location	Yes	Basketry	Maturity (10 years o more)	Tradition and Training	Does not use digital technology	Direct Sales	It has not been formalised	She does not have a bank account	Main source of income	Basketry	Maturity	Yes	No	Diverse learning	73+	Distance to the main capital of 50 km
68	Secondary	Between 151 and 200 km	Urban location	No	Weaving	Maturity (10 years o more)	Tradition and Training	Uses digital technology	Intermediary	It has not been formalised	She has a bank account	It is not the main source of income	Weaving	Maturity	Yes	No	Diverse learning	60 - 72	Distance to the main capital of 50 km
64	Secondary	Between 51 and 100 km	Urban location	No	Costume jewellery	Maturity (10 years o more)	Tradition and Training	Uses digital technology	Direct Sales	It has not been formalised	She does not have a bank account	Main source of income	Costume jewellery	Maturity	Yes	No	Diverse learning	60 - 72	Distance to the main capital of 50 km
60	Primary	Between 101 and 150 km	Rural location	No	Weaving	Maturity (10 years o more)	Tradition and Training	Uses digital technology	Intermediary	It has not been formalised	She does not have a bank account	It is not the main source of income	Weaving	Maturity	No	No	Diverse learning	60 - 72	Distance to the main capital of 50 km
58	Primary	Between 101 and 150 km	Rural location	No	Costume jewellery	Maturity (10 years o more)	Tradition and Training	Uses digital technology	Direct Sales	It has not been formalised	She has a bank account	It is not the main source of income	Costume jewellery	Maturity	No	No	Diverse learning	46 - 59	Distance to the main capital of 50 km
58	Technical	Between 101 and 150 km	Rural location	No	Weaving	Maturity (10 years o more)	Tradition and Training	Uses digital technology	Direct Sales	It has not been formalised	She does not have a bank account	It is not the main source of income	Weaving	Maturity	No	No	Diverse learning	46 - 59	Distance to the main capital of 50 km
53	Secondary	Between 101 and 150 km	Rural location	Yes	Basketry	Maturity (10 years o more)	Tradition and Training	Uses digital technology	Intermediary	It has not been formalised	She does not have a bank account	It is not the main source of income	Basketry	Maturity	No	No	Diverse learning	46 - 59	Distance to the main capital of 50 km
69	Primary	Equal to or less than 50 km	Urban location	Yes	Weaving	Maturity (10 years o more)	Family tradition	Uses digital technology	Direct Sales	It has been formalised	She has a bank account	It is not the main source of income	Weaving	Maturity	Yes	No	No	60 - 72	Distance from the capital less than 50 km
55	ProfesYesonal	Equal to or less than 50 km	Rural location	Yes	Weaving	Maturity (10 years o more)	Training	Uses digital technology	Intermediary	It has not been formalised	She does not have a bank account	Main source of income	Weaving	Maturity	No	No	No	46 - 59	Distance from the capital less than 50 km
55	ProfesYesonal	Equal to or less than 50 km	Urban location	Yes	Weaving	Maturity (10 years o more)	Family tradition	Uses digital technology	Direct Sales and Digital Media	It has been formalised	She does not have a bank account	It is not the main source of income	Weaving	Maturity	Yes	Yes	No	46 - 59	Distance from the capital less than 50 km
56	ProfesYesonal	Equal to or less than 50 km	Urban location	No	Weaving	Maturity (10 years o more)	Family tradition	Uses digital technology	Direct Sales and Digital Media	It has not been formalised	She has a bank account	Main source of income	Weaving	Maturity	Yes	Yes	No	46 - 59	Distance from the capital less than 50 km
63	Secondary	Equal to or less than 50 km	Rural location	Yes	Weaving	Maturity (10 years o more)	Self-taught	Uses digital technology	Direct Sales and Digital Media	It has not been formalised	She does not have a bank account	Main source of income	Weaving	Maturity	No	Yes	No	60 - 72	Distance from the capital less than 50 km
74	Primary	Between 101 and 150 km	Urban location	No	Weaving	Maturity (10 years o more)	Family tradition	Does not use digital technology	Direct Sales	It has not been formalised	She does not have a bank account	Main source of income	Weaving	Maturity	Yes	No	No	73+	Distance to the main capital of 50 km
67	Primary	Between 101 and 150 km	Rural location	No	Weaving	Maturity (10 years o more)	Family tradition	Uses digital technology	Direct Sales	It has not been formalised	She does not have a bank account	Main source of income	Weaving	Maturity	No	No	No	60 - 72	Distance to the main capital of 50 km
59	Primary	Between 101 and 150 km	Rural location	No	Weaving	Maturity (10 years o more)	Family tradition	Uses digital technology	Direct Sales and Digital Media	It has not been formalised	She has a bank account	Main source of income	Weaving	Maturity	No	Yes	No	60 - 72	Distance to the main capital of 50 km
45	Secondary	Between 101 and 150 km	Urban location	No	Weaving	Maturity (10 years o more)	Family tradition	Uses digital technology	Direct Sales and Digital Media	It has been formalised	She has a bank account	It is not the main source of income	Weaving	Maturity	Yes	Yes	No	33 - 45	Distance to the main capital of 50 km
70	Technical	Between 51 and 100 km	Urban location	Yes	Weaving	Maturity (10 years o more)	Self-taught	Uses digital technology	Direct Sales and Digital Media	It has not been formalised	She has a bank account	Main source of income	Weaving	Maturity	Yes	Yes	No	60 - 72	Distance to the main capital of 50 km
69	Technical	Between 51 and 100 km	Urban location	Yes	Weaving	Maturity (10 years o more)	Self-taught	Uses digital technology	Direct Sales and Digital Media	It has not been formalised	She has a bank account	It is not the main source of income	Weaving	Maturity	Yes	Yes	No	60 - 72	Distance to the main capital of 50 km
69	Primary	Between 51 and 100 km	Urban location	Yes	Weaving	Maturity (10 years o more)	Self-taught	Uses digital technology	Direct Sales and Digital Media	It has not been formalised	She has a bank account	It is not the main source of income	Weaving	Maturity	Yes	Yes	No	60 - 72	Distance to the main capital of 50 km
53	Technical	Between 51 and 100 km	Urban location	No	Basketry	Maturity (10 years o more)	Self-taught	Uses digital technology	Sales fairs	It has not been formalised	She has a bank account	Main source of income	Basketry	Maturity	Yes	No	No	46 - 59	Distance to the main capital of 50 km
41	Technical	Between 51 and 100 km	Urban location	Yes	Weaving	Maturity (10 years o more)	Tradition and Training	Uses digital technology	Direct Sales	It has not been formalised	She has a bank account	It is not the main source of income	Weaving	Maturity	Yes	No	Diverse learning	33 - 45	Distance to the main capital of 50 km
41	Secondary	Between 51 and 100 km	Rural location	Yes	Basketry	Maturity (10 years o more)	Family tradition	Uses digital technology	Direct Sales	It has been formalised	She has a bank account	Main source of income	Basketry	Maturity	No	No	No	33 - 45	Distance to the main capital of 50 km
39	Secondary	Between 51 and 100 km	Rural location	Yes	Weaving	Growth (5 - 9 years)	Tradition and Training	Does not use digital technology	Sales fairs	It has not been formalised	She does not have a bank account	Main source of income	Weaving	Another	No	No	Diverse learning	33 - 45	Distance to the main capital of 50 km
39	Primary	Between 51 and 100 km	Rural location	Yes	Weaving	Maturity (10 years o more)	Tradition and Training	Uses digital technology	Direct Sales	It has not been formalised	She does not have a bank account	It is not the main source of income	Weaving	Maturity	No	No	Diverse learning	33 - 45	Distance to the main capital of 50 km
38	Primary	Between 51 and 100 km	Rural location	Yes	Weaving	Early (1 - 4 years)	Tradition and Training	Uses digital technology	Direct Sales	It has not been formalised	She does not have a bank account	Main source of income	Weaving	Another	No	No	Diverse learning	33 - 45	Distance to the main capital of 50 km
57	Secondary	Between 101 and 150 km	Urban location	Yes	Costume jewellery	Maturity (10 years o more)	Training	Does not use digital technology	Intermediary	It has not been formalised	She has a bank account	It is not the main source of income	Costume jewellery	Maturity	Yes	No	No	46 - 59	Distance to the main capital of 50 km
52	Technical	Equal to or less than 50 km	Rural location	No	Costume jewellery	Maturity (10 years o more)	Family tradition	Uses digital technology	Direct Sales	It has not been formalised	She has a bank account	Main source of income	Costume jewellery	Maturity	No	No	No	46 - 59	Distance from the capital less than 50 km
64	Primary	Equal to or less than 50 km	Urban location	Yes	Weaving	Maturity (10 years o more)	Family tradition	Does not use digital technology	Direct Sales	It has not been formalised	She has a bank account	It is not the main source of income	Weaving	Maturity	Yes	No	No	60 - 72	Distance from the capital less than 50 km
65	Technical	Between 101 and 150 km	Rural location	Yes	Weaving	Maturity (10 years o more)	Family tradition	Uses digital technology	Direct Sales and Digital Media	It has been formalised	She has a bank account	Main source of income	Weaving	Maturity	No	Yes	No	60 - 72	Distance to the main capital of 50 km
64	Technical	Between 101 and 150 km	Urban location	Yes	Costume jewellery	Maturity (10 years o more)	Family tradition	Uses digital technology	Direct Sales and Digital Media	It has been formalised	She has a bank account	Main source of income	Costume jewellery	Maturity	Yes	Yes	No	60 - 72	Distance to the main capital of 50 km
40	ProfesYesonal	Between 101 and 150 km	Rural location	Yes	Weaving	Early (1 - 4 years)	Family tradition	Uses digital technology	Direct Sales	It has not been formalised	She has a bank account	It is not the main source of income	Weaving	Another	No	No	No	33 - 45	Distance to the main capital of 50 km
75	Secondary	Equal to or less than 50 km	Urban location	No	Weaving	Maturity (10 years o more)	Family tradition	Uses digital technology	Direct Sales	It has not been formalised	She has a bank account	It is not the main source of income	Weaving	Maturity	Yes	No	No	73+	Distance from the capital less than 50 km
69	Secondary	Equal to or less than 50 km	Urban location	Yes	Weaving	Maturity (10 years o more)	Family tradition	Does not use digital technology	Intermediary	It has not been formalised	She has a bank account	It is not the main source of income	Weaving	Maturity	Yes	No	No	60 - 72	Distance from the capital less than 50 km
58	Secondary	Equal to or less than 50 km	Urban location	Yes	Weaving	Maturity (10 years o more)	Family tradition	Does not use digital technology	Direct Sales	It has been formalised	She does not have a bank account	It is not the main source of income	Weaving	Maturity	Yes	No	No	46 - 59	Distance from the capital less than 50 km
57	Secondary	Equal to or less than 50 km	Urban location	No	Weaving	Maturity (10 years o more)	Family tradition	Uses digital technology	Direct Sales and Digital Media	It has not been formalised	She does not have a bank account	It is not the main source of income	Weaving	Maturity	Yes	Yes	No	46 - 59	Distance from the capital less than 50 km
55	Secondary	Equal to or less than 50 km	Rural location	Yes	Weaving	Maturity (10 years o more)	Family tradition	Uses digital technology	Direct Sales and Digital Media	It has been formalised	She has a bank account	It is not the main source of income	Weaving	Maturity	No	Yes	No	46 - 59	Distance from the capital less than 50 km
71	Primary	Equal to or less than 50 km	Urban location	Yes	Costume jewellery	Maturity (10 years o more)	Training	Uses digital technology	Direct Sales	It has been formalised	She has a bank account	Main source of income	Costume jewellery	Maturity	Yes	No	No	60 - 72	Distance from the capital less than 50 km
53	Primary	Equal to or less than 50 km	Rural location	Yes	Jewellery	Growth (5 - 9 years)	Training	Uses digital technology	Direct Sales and Digital Media	It has not been formalised	She has a bank account	It is not the main source of income	Others	Another	No	Yes	No	46 - 59	Distance from the capital less than 50 km
39	ProfesYesonal	Equal to or less than 50 km	Rural location	Yes	Weaving	Maturity (10 years o more)	Family tradition	Uses digital technology	Direct Sales and Digital Media	It has not been formalised	She has a bank account	It is not the main source of income	Weaving	Maturity	No	Yes	No	33 - 45	Distance from the capital less than 50 km
75	Primary	Between 101 and 150 km	Urban location	No	Weaving	Maturity (10 years o more)	Family tradition	Uses digital technology	Direct Sales	It has not been formalised	She does not have a bank account	Main source of income	Weaving	Maturity	Yes	No	No	73+	Distance to the main capital of 50 km
72	Primary	Between 101 and 150 km	Rural location	No	Weaving	Maturity (10 years o more)	Family tradition	Does not use digital technology	Direct Sales	It has not been formalised	She does not have a bank account	It is not the main source of income	Weaving	Maturity	No	No	No	60 - 72	Distance to the main capital of 50 km
43	Technical	Between 101 and 150 km	Rural location	No	Weaving	Maturity (10 years o more)	Self-taught	Uses digital technology	Direct Sales	It has not been formalised	She does not have a bank account	Main source of income	Weaving	Maturity	No	No	No	33 - 45	Distance to the main capital of 50 km
42	Primary	Between 51 and 100 km	Rural location	No	Basketry	Maturity (10 years o more)	Family tradition	Uses digital technology	Intermediary	It has not been formalised	She has a bank account	Main source of income	Basketry	Maturity	No	No	No	33 - 45	Distance to the main capital of 50 km
72	Primary	Between 51 and 100 km	Rural location	Yes	Basketry	Maturity (10 years o more)	Family tradition	Does not use digital technology	Direct Sales	It has not been formalised	She does not have a bank account	Main source of income	Basketry	Maturity	No	No	No	60 - 72	Distance to the main capital of 50 km
68	Primary	Between 51 and 100 km	Urban location	Yes	Weaving	Maturity (10 years o more)	Family tradition	Uses digital technology	Intermediary	It has not been formalised	She does not have a bank account	Main source of income	Weaving	Maturity	Yes	No	No	60 - 72	Distance to the main capital of 50 km
71	Primary	Between 51 and 100 km	Rural location	Yes	Basketry	Maturity (10 years o more)	Family tradition	Does not use digital technology	Direct Sales	It has not been formalised	She does not have a bank account	Main source of income	Basketry	Maturity	No	No	No	60 - 72	Distance to the main capital of 50 km
63	Primary	Between 51 and 100 km	Urban location	Yes	Weaving	Maturity (10 years o more)	Family tradition	Uses digital technology	Direct Sales	It has not been formalised	She does not have a bank account	It is not the main source of income	Weaving	Maturity	Yes	No	No	60 - 72	Distance to the main capital of 50 km
68	Secondary	Between 51 and 100 km	Rural location	Yes	Weaving	Maturity (10 years o more)	Family tradition	Uses digital technology	Direct Sales	It has not been formalised	She does not have a bank account	Main source of income	Weaving	Maturity	No	No	No	60 - 72	Distance to the main capital of 50 km
64	Primary	Between 51 and 100 km	Urban location	Yes	Basketry	Maturity (10 years o more)	Family tradition	Uses digital technology	Direct Sales	It has not been formalised	She does not have a bank account	Main source of income	Basketry	Maturity	Yes	No	No	60 - 72	Distance to the main capital of 50 km
61	Primary	Between 51 and 100 km	Urban location	Yes	Weaving	Early (1 - 4 years)	Tradition and Training	Uses digital technology	Intermediary	It has not been formalised	She does not have a bank account	Main source of income	Weaving	Another	Yes	No	Diverse learning	60 - 72	Distance to the main capital of 50 km
21	Technical	Between 51 and 100 km	Urban location	Yes	Weaving	Maturity (10 years o more)	Family tradition	Uses digital technology	Direct Sales and Digital Media	It has been formalised	She has a bank account	Main source of income	Weaving	Maturity	Yes	Yes	No	19 - 32	Distance to the main capital of 50 km
52	Primary	Between 51 and 100 km	Rural location	Yes	Weaving	Maturity (10 years o more)	Tradition and Training	Does not use digital technology	Direct Sales	It has not been formalised	She does not have a bank account	Main source of income	Weaving	Maturity	No	No	Diverse learning	46 - 59	Distance to the main capital of 50 km
41	ProfesYesonal	Between 51 and 100 km	Rural location	Yes	Basketry	Maturity (10 years o more)	Family tradition	Uses digital technology	Direct Sales and Digital Media	It has not been formalised	She has a bank account	Main source of income	Basketry	Maturity	No	Yes	No	33 - 45	Distance to the main capital of 50 km
39	Secondary	Between 51 and 100 km	Rural location	Yes	Weaving	Maturity (10 years o more)	Training	Uses digital technology	Sales fairs	It has not been formalised	She does not have a bank account	It is not the main source of income	Weaving	Maturity	No	No	No	33 - 45	Distance to the main capital of 50 km
64	Primary	Between 51 and 100 km	Rural location	Yes	Weaving	Maturity (10 years o more)	Family tradition	Does not use digital technology	Direct Sales	It has not been formalised	She does not have a bank account	Main source of income	Weaving	Maturity	No	No	No	60 - 72	Distance to the main capital of 50 km
58	Primary	Between 51 and 100 km	Rural location	Yes	Weaving	Maturity (10 years o more)	Family tradition	Uses digital technology	Direct Sales	It has not been formalised	She does not have a bank account	Main source of income	Weaving	Maturity	No	No	No	46 - 59	Distance to the main capital of 50 km
56	Primary	Between 51 and 100 km	Rural location	Yes	Weaving	Maturity (10 years o more)	Tradition and Training	Uses digital technology	Direct Sales and Digital Media	It has not been formalised	She does not have a bank account	Main source of income	Weaving	Maturity	No	Yes	Diverse learning	46 - 59	Distance to the main capital of 50 km
51	Primary	Between 51 and 100 km	Rural location	Yes	Weaving	Maturity (10 years o more)	Self-taught	Uses digital technology	Direct Sales	It has not been formalised	She has a bank account	Main source of income	Weaving	Maturity	No	No	No	46 - 59	Distance to the main capital of 50 km
44	Technical	Between 51 and 100 km	Urban location	Yes	Weaving	Maturity (10 years o more)	Self-taught	Uses digital technology	Direct Sales	It has not been formalised	She does not have a bank account	Main source of income	Weaving	Maturity	Yes	No	No	33 - 45	Distance to the main capital of 50 km
42	Primary	Between 51 and 100 km	Rural location	Yes	Basketry	Maturity (10 years o more)	Training	Does not use digital technology	Direct Sales	It has not been formalised	She does not have a bank account	Main source of income	Basketry	Maturity	No	No	No	33 - 45	Distance to the main capital of 50 km
57	ProfesYesonal	Equal to or less than 50 km	Urban location	No	Pottery	Growth (5 - 9 years)	Self-taught	Uses digital technology	Direct Sales and Digital Media	It has been formalised	She has a bank account	It is not the main source of income	Others	Another	Yes	Yes	No	46 - 59	Distance from the capital less than 50 km
73	ProfesYesonal	Between 101 and 150 km	Rural location	Yes	Costume jewellery	Maturity (10 years o more)	Family tradition	Uses digital technology	Direct Sales and Digital Media	It has been formalised	She has a bank account	It is not the main source of income	Costume jewellery	Maturity	No	Yes	No	73+	Distance to the main capital of 50 km
66	Secondary	Between 51 and 100 km	Rural location	Yes	Weaving	Maturity (10 years o more)	Self-taught	Uses digital technology	Direct Sales and Digital Media	It has been formalised	She has a bank account	It is not the main source of income	Weaving	Maturity	No	Yes	No	60 - 72	Distance to the main capital of 50 km
63	Secondary	Between 51 and 100 km	Rural location	Yes	Basketry	Early (1 - 4 years)	Self-taught	Does not use digital technology	Voice to voice	It has not been formalised	She has a bank account	It is not the main source of income	Basketry	Another	No	No	No	60 - 72	Distance to the main capital of 50 km
63	Secondary	Between 101 and 150 km	Urban location	Yes	Weaving	Maturity (10 years o more)	Self-taught	Does not use digital technology	Direct Sales	It has not been formalised	She does not have a bank account	Main source of income	Weaving	Maturity	Yes	No	No	60 - 72	Distance to the main capital of 50 km
57	Secondary	Between 151 and 200 km	Urban location	Yes	Basketry	Maturity (10 years o more)	Family tradition	Uses digital technology	Direct Sales and Digital Media	It has not been formalised	She does not have a bank account	Main source of income	Basketry	Maturity	Yes	Yes	No	46 - 59	Distance to the main capital of 50 km
45	Secondary	Between 151 and 200 km	Urban location	No	Weaving	Maturity (10 years o more)	Family tradition	Uses digital technology	Direct Sales and Digital Media	It has been formalised	She has a bank account	Main source of income	Weaving	Maturity	Yes	Yes	No	33 - 45	Distance to the main capital of 50 km
45	Technical	Between 101 and 150 km	Urban location	Yes	Basketry	Maturity (10 years o more)	Training	Uses digital technology	Direct Sales	It has been formalised	She has a bank account	Main source of income	Basketry	Maturity	Yes	No	No	33 - 45	Distance to the main capital of 50 km
42	Primary	Between 101 and 150 km	Rural location	Yes	Basketry	Maturity (10 years o more)	Family tradition	Uses digital technology	Direct Sales	It has been formalised	She does not have a bank account	It is not the main source of income	Basketry	Maturity	No	No	No	33 - 45	Distance to the main capital of 50 km
65	Primary	Equal to or less than 50 km	Rural location	Yes	Weaving	Maturity (10 years o more)	Training	Uses digital technology	Direct Sales and Digital Media	It has been formalised	She does not have a bank account	It is not the main source of income	Weaving	Maturity	No	Yes	No	60 - 72	Distance from the capital less than 50 km
63	Primary	Equal to or less than 50 km	Rural location	Yes	Costume jewellery	Maturity (10 years o more)	Family tradition	Uses digital technology	Direct Sales and Digital Media	It has been formalised	She has a bank account	Main source of income	Costume jewellery	Maturity	No	Yes	No	60 - 72	Distance from the capital less than 50 km
81	Primary	Between 51 and 100 km	Urban location	Yes	Weaving	Maturity (10 years o more)	Family tradition	Uses digital technology	Intermediary	It has not been formalised	She does not have a bank account	Main source of income	Weaving	Maturity	Yes	No	No	73+	Distance to the main capital of 50 km
82	Primary	Between 101 and 150 km	Urban location	Yes	Basketry	Maturity (10 years o more)	Family tradition	Does not use digital technology	Direct Sales and Digital Media	It has been formalised	She has a bank account	Main source of income	Basketry	Maturity	Yes	Yes	No	73+	Distance to the main capital of 50 km
63	Primary	Between 51 and 100 km	Urban location	Yes	Weaving	Maturity (10 years o more)	Family tradition	Uses digital technology	Direct Sales and Digital Media	It has not been formalised	She has a bank account	It is not the main source of income	Weaving	Maturity	Yes	Yes	No	60 - 72	Distance to the main capital of 50 km
64	Technical	Between 51 and 100 km	Urban location	Yes	Weaving	Maturity (10 years o more)	Family tradition	Does not use digital technology	Direct Sales	It has not been formalised	She does not have a bank account	Main source of income	Weaving	Maturity	Yes	No	No	60 - 72	Distance to the main capital of 50 km
65	Primary	Between 101 and 150 km	Urban location	No	Weaving	Maturity (10 years o more)	Family tradition	Uses digital technology	Direct Sales and Digital Media	It has been formalised	She has a bank account	Main source of income	Weaving	Maturity	Yes	Yes	No	60 - 72	Distance to the main capital of 50 km
63	Primary	Between 51 and 100 km	Rural location	Yes	Weaving	Maturity (10 years o more)	Family tradition	Uses digital technology	Direct Sales and Digital Media	It has not been formalised	She has a bank account	It is not the main source of income	Weaving	Maturity	No	Yes	No	60 - 72	Distance to the main capital of 50 km
60	Primary	Between 51 and 100 km	Rural location	Yes	Weaving	Maturity (10 years o more)	Family tradition	Uses digital technology	Direct Sales and Digital Media	It has not been formalised	She does not have a bank account	It is not the main source of income	Weaving	Maturity	No	Yes	No	60 - 72	Distance to the main capital of 50 km
63	Primary	Between 51 and 100 km	Rural location	No	Weaving	Early (1 - 4 years)	Self-taught	Does not use digital technology	Voice to voice	It has not been formalised	She does not have a bank account	It is not the main source of income	Weaving	Another	No	No	No	60 - 72	Distance to the main capital of 50 km
65	Primary	Between 101 and 150 km	Rural location	Yes	Basketry	Maturity (10 years o more)	Family tradition	Does not use digital technology	Direct Sales and Digital Media	It has been formalised	She does not have a bank account	It is not the main source of income	Basketry	Maturity	No	Yes	No	60 - 72	Distance to the main capital of 50 km
84	Secondary	Equal to or less than 50 km	Urban location	Yes	Weaving	Maturity (10 years o more)	Family tradition	Uses digital technology	Direct Sales and Digital Media	It has not been formalised	She does not have a bank account	It is not the main source of income	Weaving	Maturity	Yes	Yes	No	73+	Distance from the capital less than 50 km
73	Technical	Equal to or less than 50 km	Rural location	Yes	Weaving	Maturity (10 years o more)	Family tradition	Uses digital technology	Direct Sales and Digital Media	It has been formalised	She has a bank account	Main source of income	Weaving	Maturity	No	Yes	No	73+	Distance from the capital less than 50 km
65	Secondary	Between 51 and 100 km	Rural location	Yes	Weaving	Maturity (10 years o more)	Training	Uses digital technology	Direct Sales	It has not been formalised	She has a bank account	It is not the main source of income	Weaving	Maturity	No	No	No	60 - 72	Distance to the main capital of 50 km
76	Primary	Equal to or less than 50 km	Urban location	No	Weaving	Early (1 - 4 years)	Tradition and Training	Does not use digital technology	Direct Sales	It has not been formalised	She does not have a bank account	It is not the main source of income	Weaving	Another	Yes	No	Diverse learning	73+	Distance from the capital less than 50 km
79	Primary	Between 101 and 150 km	Rural location	No	Weaving	Maturity (10 years o more)	Self-taught	Does not use digital technology	Direct Sales	It has not been formalised	She does not have a bank account	Main source of income	Weaving	Maturity	No	No	No	73+	Distance to the main capital of 50 km
66	ProfesYesonal	Between 51 and 100 km	Rural location	Yes	Weaving	Early (1 - 4 years)	Training	Uses digital technology	Voice to voice	It has not been formalised	She has a bank account	It is not the main source of income	Weaving	Another	No	No	No	60 - 72	Distance to the main capital of 50 km
40	Secondary	Between 51 and 100 km	Rural location	Yes	Weaving	Maturity (10 years o more)	Family tradition	Uses digital technology	Direct Sales	It has not been formalised	She has a bank account	Main source of income	Weaving	Maturity	No	No	No	33 - 45	Distance to the main capital of 50 km
46	Technical	Equal to or less than 50 km	Urban location	No	Basketry	Maturity (10 years o more)	Family tradition	Uses digital technology	Direct Sales and Digital Media	It has not been formalised	She has a bank account	Main source of income	Basketry	Maturity	Yes	Yes	No	46 - 59	Distance from the capital less than 50 km
63	Primary	Between 51 and 100 km	Urban location	Yes	Weaving	Maturity (10 years o more)	Tradition and Training	Uses digital technology	Direct Sales and Digital Media	It has not been formalised	She does not have a bank account	Main source of income	Weaving	Maturity	Yes	Yes	Diverse learning	60 - 72	Distance to the main capital of 50 km
50	Primary	Between 51 and 100 km	Urban location	Yes	Weaving	Maturity (10 years o more)	Family tradition	Uses digital technology	Direct Sales and Digital Media	It has not been formalised	She does not have a bank account	It is not the main source of income	Weaving	Maturity	Yes	Yes	No	46 - 59	Distance to the main capital of 50 km
44	ProfesYesonal	Equal to or less than 50 km	Urban location	No	Weaving	Maturity (10 years o more)	Family tradition	Uses digital technology	Direct Sales	It has not been formalised	She has a bank account	Main source of income	Weaving	Maturity	Yes	No	No	33 - 45	Distance from the capital less than 50 km
58	Primary	Equal to or less than 50 km	Urban location	No	Weaving	Maturity (10 years o more)	Family tradition	Uses digital technology	Direct Sales and Digital Media	It has been formalised	She has a bank account	Main source of income	Weaving	Maturity	Yes	Yes	No	46 - 59	Distance from the capital less than 50 km
57	Primary	Between 51 and 100 km	Urban location	No	Weaving	Growth (5 - 9 years)	Family tradition	Uses digital technology	Direct Sales	It has not been formalised	She has a bank account	Main source of income	Weaving	Another	Yes	No	No	46 - 59	Distance to the main capital of 50 km
54	Secondary	Equal to or less than 50 km	Urban location	No	Weaving	Maturity (10 years o more)	Self-taught	Uses digital technology	Direct Sales and Digital Media	It has been formalised	She does not have a bank account	It is not the main source of income	Weaving	Maturity	Yes	Yes	No	46 - 59	Distance from the capital less than 50 km
58	Secondary	Equal to or less than 50 km	Urban location	No	Costume jewellery	Maturity (10 years o more)	Family tradition	Uses digital technology	Direct Sales	It has not been formalised	She has a bank account	It is not the main source of income	Costume jewellery	Maturity	Yes	No	No	46 - 59	Distance from the capital less than 50 km
62	ProfesYesonal	Between 51 and 100 km	Rural location	No	Costume jewellery	Maturity (10 years o more)	Training	Uses digital technology	Direct Sales	It has not been formalised	She has a bank account	It is not the main source of income	Costume jewellery	Maturity	No	No	No	60 - 72	Distance to the main capital of 50 km
60	Secondary	Equal to or less than 50 km	Urban location	No	Costume jewellery	Maturity (10 years o more)	Training	Uses digital technology	Intermediary	It has not been formalised	She has a bank account	Main source of income	Costume jewellery	Maturity	Yes	No	No	60 - 72	Distance from the capital less than 50 km
62	Primary	Between 51 and 100 km	Urban location	Yes	Weaving	Maturity (10 years o more)	Tradition and Training	Uses digital technology	Direct Sales	It has not been formalised	She does not have a bank account	It is not the main source of income	Weaving	Maturity	Yes	No	Diverse learning	60 - 72	Distance to the main capital of 50 km
61	Secondary	Equal to or less than 50 km	Urban location	No	Weaving	Maturity (10 years o more)	Family tradition	Uses digital technology	Direct Sales and Digital Media	It has not been formalised	She has a bank account	It is not the main source of income	Weaving	Maturity	Yes	Yes	No	60 - 72	Distance from the capital less than 50 km
37	Primary	Equal to or less than 50 km	Urban location	No	Weaving	Early (1 - 4 years)	Self-taught	Uses digital technology	Direct Sales and Digital Media	It has not been formalised	She does not have a bank account	Main source of income	Weaving	Another	Yes	Yes	No	33 - 45	Distance from the capital less than 50 km
42	Primary	Equal to or less than 50 km	Urban location	No	Costume jewellery	Growth (5 - 9 years)	Self-taught	Does not use digital technology	Voice to voice	It has not been formalised	She does not have a bank account	It is not the main source of income	Costume jewellery	Another	Yes	No	No	33 - 45	Distance from the capital less than 50 km
41	Technical	Equal to or less than 50 km	Urban location	No	Weaving	Maturity (10 years o more)	Family tradition	Uses digital technology	Direct Sales and Digital Media	It has been formalised	She has a bank account	Main source of income	Weaving	Maturity	Yes	Yes	No	33 - 45	Distance from the capital less than 50 km
39	Secondary	Between 101 and 150 km	Rural location	Yes	Basketry	Maturity (10 years o more)	Family tradition	Does not use digital technology	Direct Sales	It has been formalised	She has a bank account	It is not the main source of income	Basketry	Maturity	No	No	No	33 - 45	Distance to the main capital of 50 km
46	ProfesYesonal	Equal to or less than 50 km	Rural location	Yes	Weaving	Maturity (10 years o more)	Self-taught	Uses digital technology	Intermediary	It has been formalised	She does not have a bank account	It is not the main source of income	Weaving	Maturity	No	No	No	46 - 59	Distance from the capital less than 50 km
65	Technical	Equal to or less than 50 km	Rural location	No	Weaving	Maturity (10 years o more)	Family tradition	Uses digital technology	Direct Sales and Digital Media	It has been formalised	She has a bank account	Main source of income	Weaving	Maturity	No	Yes	No	60 - 72	Distance from the capital less than 50 km
63	ProfesYesonal	Between 51 and 100 km	Rural location	Yes	Weaving	Early (1 - 4 years)	Family tradition	Does not use digital technology	Direct Sales and Digital Media	It has not been formalised	She has a bank account	It is not the main source of income	Weaving	Another	No	Yes	No	60 - 72	Distance to the main capital of 50 km
67	ProfesYesonal	Between 51 and 100 km	Urban location	No	Weaving	Maturity (10 years o more)	Family tradition	Uses digital technology	Direct Sales and Digital Media	It has not been formalised	She has a bank account	It is not the main source of income	Weaving	Maturity	Yes	Yes	No	60 - 72	Distance to the main capital of 50 km
64	ProfesYesonal	Equal to or less than 50 km	Urban location	No	Costume jewellery	Growth (5 - 9 years)	Family tradition	Uses digital technology	Direct Sales and Digital Media	It has been formalised	She has a bank account	Main source of income	Costume jewellery	Another	Yes	Yes	No	60 - 72	Distance from the capital less than 50 km
64	Primary	Between 101 and 150 km	Urban location	No	Costume jewellery	Maturity (10 years o more)	Training	Uses digital technology	Direct Sales	It has not been formalised	She does not have a bank account	It is not the main source of income	Costume jewellery	Maturity	Yes	No	No	60 - 72	Distance to the main capital of 50 km
62	Secondary	Equal to or less than 50 km	Urban location	Yes	Basketry	Maturity (10 years o more)	Family tradition	Does not use digital technology	Intermediary	It has not been formalised	She does not have a bank account	Main source of income	Basketry	Maturity	Yes	No	No	60 - 72	Distance from the capital less than 50 km
55	Primary	Equal to or less than 50 km	Urban location	No	Basketry	Maturity (10 years o more)	Self-taught	Uses digital technology	Direct Sales and Digital Media	It has been formalised	She does not have a bank account	Main source of income	Basketry	Maturity	Yes	Yes	No	46 - 59	Distance from the capital less than 50 km
54	Technical	Equal to or less than 50 km	Urban location	No	Costume jewellery	Growth (5 - 9 years)	Family tradition	Uses digital technology	Direct Sales and Digital Media	It has been formalised	She has a bank account	It is not the main source of income	Costume jewellery	Another	Yes	Yes	No	46 - 59	Distance from the capital less than 50 km
56	ProfesYesonal	Equal to or less than 50 km	Urban location	No	Basketry	Growth (5 - 9 years)	Self-taught	Does not use digital technology	Intermediary	It has been formalised	She has a bank account	It is not the main source of income	Basketry	Another	Yes	No	No	46 - 59	Distance from the capital less than 50 km
58	Technical	Equal to or less than 50 km	Urban location	Yes	Weaving	Maturity (10 years o more)	Self-taught	Uses digital technology	Direct Sales	It has not been formalised	She has a bank account	It is not the main source of income	Weaving	Maturity	Yes	No	No	46 - 59	Distance from the capital less than 50 km
58	ProfesYesonal	Equal to or less than 50 km	Urban location	Yes	Weaving	Maturity (10 years o more)	Family tradition	Uses digital technology	Direct Sales and Digital Media	It has not been formalised	She has a bank account	It is not the main source of income	Weaving	Maturity	Yes	Yes	No	46 - 59	Distance from the capital less than 50 km
58	Secondary	Equal to or less than 50 km	Urban location	Yes	Weaving	Maturity (10 years o more)	Training	Does not use digital technology	Intermediary	It has been formalised	She does not have a bank account	It is not the main source of income	Weaving	Maturity	Yes	No	No	46 - 59	Distance from the capital less than 50 km
60	ProfesYesonal	Equal to or less than 50 km	Urban location	No	Basketry	Growth (5 - 9 years)	Self-taught	Uses digital technology	Direct Sales and Digital Media	It has not been formalised	She has a bank account	Main source of income	Basketry	Another	Yes	Yes	No	60 - 72	Distance from the capital less than 50 km
58	Primary	Equal to or less than 50 km	Urban location	No	Weaving	Maturity (10 years o more)	Family tradition	Uses digital technology	Direct Sales	It has not been formalised	She has a bank account	Main source of income	Weaving	Maturity	Yes	No	No	46 - 59	Distance from the capital less than 50 km
56	Technical	Equal to or less than 50 km	Urban location	Yes	Weaving	Maturity (10 years o more)	Self-taught	Uses digital technology	Direct Sales and Digital Media	It has been formalised	She has a bank account	Main source of income	Weaving	Maturity	Yes	Yes	No	46 - 59	Distance from the capital less than 50 km
55	ProfesYesonal	Equal to or less than 50 km	Urban location	No	Basketry	Growth (5 - 9 years)	Self-taught	Uses digital technology	Direct Sales and Digital Media	It has not been formalised	She has a bank account	It is not the main source of income	Basketry	Another	Yes	Yes	No	46 - 59	Distance from the capital less than 50 km
54	Secondary	Equal to or less than 50 km	Urban location	Yes	Weaving	Maturity (10 years o more)	Family tradition	Uses digital technology	Direct Sales and Digital Media	It has not been formalised	She does not have a bank account	Main source of income	Weaving	Maturity	Yes	Yes	No	46 - 59	Distance from the capital less than 50 km
58	Technical	Equal to or less than 50 km	Urban location	No	Weaving	Maturity (10 years o more)	Family tradition	Uses digital technology	Direct Sales and Digital Media	It has not been formalised	She has a bank account	Main source of income	Weaving	Maturity	Yes	Yes	No	46 - 59	Distance from the capital less than 50 km
51	Secondary	Equal to or less than 50 km	Urban location	No	Weaving	Maturity (10 years o more)	Family tradition	Does not use digital technology	Intermediary	It has been formalised	She has a bank account	Main source of income	Weaving	Maturity	Yes	No	No	46 - 59	Distance from the capital less than 50 km
50	ProfesYesonal	Equal to or less than 50 km	Urban location	No	Glasswork	Maturity (10 years o more)	Training	Uses digital technology	Direct Sales and Digital Media	It has been formalised	She has a bank account	It is not the main source of income	Others	Maturity	Yes	Yes	No	46 - 59	Distance from the capital less than 50 km
63	Primary	Between 51 and 100 km	Rural location	Yes	Weaving	Growth (5 - 9 years)	Family tradition	Does not use digital technology	Direct Sales	It has not been formalised	She does not have a bank account	Main source of income	Weaving	Another	No	No	No	60 - 72	Distance to the main capital of 50 km
54	ProfesYesonal	Equal to or less than 50 km	Urban location	No	Weaving	Growth (5 - 9 years)	Family tradition	Uses digital technology	Direct Sales and Digital Media	It has not been formalised	She has a bank account	It is not the main source of income	Weaving	Another	Yes	Yes	No	46 - 59	Distance from the capital less than 50 km
50	Secondary	Between 51 and 100 km	Urban location	Yes	Weaving	Growth (5 - 9 years)	Training	Does not use digital technology	Direct Sales	It has been formalised	She has a bank account	It is not the main source of income	Weaving	Another	Yes	No	No	46 - 59	Distance to the main capital of 50 km
45	Technical	Equal to or less than 50 km	Urban location	No	Basketry	Maturity (10 years o more)	Family tradition	Uses digital technology	Direct Sales and Digital Media	It has not been formalised	She has a bank account	Main source of income	Basketry	Maturity	Yes	Yes	No	33 - 45	Distance from the capital less than 50 km
45	Technical	Between 51 and 100 km	Urban location	No	Weaving	Maturity (10 years o more)	Family tradition	Uses digital technology	Intermediary	It has not been formalised	She has a bank account	It is not the main source of income	Weaving	Maturity	Yes	No	No	33 - 45	Distance to the main capital of 50 km
41	ProfesYesonal	Equal to or less than 50 km	Urban location	No	Weaving	Maturity (10 years o more)	Family tradition	Uses digital technology	Direct Sales and Digital Media	It has not been formalised	She has a bank account	It is not the main source of income	Weaving	Maturity	Yes	Yes	No	33 - 45	Distance from the capital less than 50 km
37	ProfesYesonal	Equal to or less than 50 km	Urban location	No	Costume jewellery	Early (1 - 4 years)	Self-taught	Uses digital technology	Direct Sales	It has been formalised	She has a bank account	Main source of income	Costume jewellery	Another	Yes	No	No	33 - 45	Distance from the capital less than 50 km
38	ProfesYesonal	Equal to or less than 50 km	Urban location	No	Basketry	Maturity (10 years o more)	Training	Uses digital technology	Direct Sales and Digital Media	It has been formalised	She has a bank account	Main source of income	Basketry	Maturity	Yes	Yes	No	33 - 45	Distance from the capital less than 50 km
63	Primary	Between 51 and 100 km	Rural location	Yes	Weaving	Maturity (10 years o more)	Family tradition	Uses digital technology	Direct Sales	It has not been formalised	She has a bank account	Main source of income	Weaving	Maturity	No	No	No	60 - 72	Distance to the main capital of 50 km
58	Primary	Equal to or less than 50 km	Urban location	No	Costume jewellery	Growth (5 - 9 years)	Self-taught	Does not use digital technology	Sales fairs	It has not been formalised	She does not have a bank account	It is not the main source of income	Costume jewellery	Another	Yes	No	No	46 - 59	Distance from the capital less than 50 km
56	Secondary	Equal to or less than 50 km	Urban location	Yes	Costume jewellery	Maturity (10 years o more)	Tradition and Training	Uses digital technology	Direct Sales	It has been formalised	She has a bank account	Main source of income	Costume jewellery	Maturity	Yes	No	Diverse learning	46 - 59	Distance from the capital less than 50 km
65	Secondary	Between 101 and 150 km	Urban location	Yes	Basketry	Maturity (10 years o more)	Family tradition	Uses digital technology	Intermediary	It has not been formalised	She has a bank account	Main source of income	Basketry	Maturity	Yes	No	No	60 - 72	Distance to the main capital of 50 km
65	Secondary	Equal to or less than 50 km	Urban location	Yes	Weaving	Maturity (10 years o more)	Family tradition	Uses digital technology	Direct Sales and Digital Media	It has been formalised	She has a bank account	It is not the main source of income	Weaving	Maturity	Yes	Yes	No	60 - 72	Distance from the capital less than 50 km
60	ProfesYesonal	Equal to or less than 50 km	Urban location	No	Weaving	Maturity (10 years o more)	Training	Uses digital technology	Direct Sales and Digital Media	It has been formalised	She has a bank account	It is not the main source of income	Weaving	Maturity	Yes	Yes	No	60 - 72	Distance from the capital less than 50 km
56	ProfesYesonal	Between 51 and 100 km	Urban location	Yes	Weaving	Maturity (10 years o more)	Family tradition	Uses digital technology	Direct Sales and Digital Media	It has not been formalised	She has a bank account	It is not the main source of income	Weaving	Maturity	Yes	Yes	No	46 - 59	Distance to the main capital of 50 km
64	Secondary	Equal to or less than 50 km	Urban location	Yes	Leather goods	Maturity (10 years o more)	Training	Uses digital technology	Direct Sales and Digital Media	It has been formalised	She has a bank account	Main source of income	Leather goods	Maturity	Yes	Yes	No	60 - 72	Distance from the capital less than 50 km
59	Technical	Equal to or less than 50 km	Urban location	Yes	Weaving	Maturity (10 years o more)	Family tradition	Uses digital technology	Direct Sales	It has not been formalised	She has a bank account	Main source of income	Weaving	Maturity	Yes	No	No	60 - 72	Distance from the capital less than 50 km
53	ProfesYesonal	Between 51 and 100 km	Urban location	No	Weaving	Maturity (10 years o more)	Self-taught	Does not use digital technology	Direct Sales	It has been formalised	She has a bank account	It is not the main source of income	Weaving	Maturity	Yes	No	No	46 - 59	Distance to the main capital of 50 km
48	Technical	Equal to or less than 50 km	Rural location	No	Weaving	Maturity (10 years o more)	Family tradition	Uses digital technology	Direct Sales and Digital Media	It has been formalised	She has a bank account	Main source of income	Weaving	Maturity	No	Yes	No	46 - 59	Distance from the capital less than 50 km
48	Secondary	Equal to or less than 50 km	Rural location	Yes	Weaving	Early (1 - 4 years)	Self-taught	Uses digital technology	Direct Sales	It has not been formalised	She does not have a bank account	It is not the main source of income	Weaving	Another	No	No	No	46 - 59	Distance from the capital less than 50 km
42	Secondary	Equal to or less than 50 km	Rural location	No	Leather goods	Maturity (10 years o more)	Family tradition	Does not use digital technology	Direct Sales	It has been formalised	She does not have a bank account	Main source of income	Leather goods	Maturity	No	No	No	33 - 45	Distance from the capital less than 50 km
41	ProfesYesonal	Equal to or less than 50 km	Urban location	No	Costume jewellery	Early (1 - 4 years)	Self-taught	Uses digital technology	Intermediary	It has not been formalised	She has a bank account	It is not the main source of income	Costume jewellery	Another	Yes	No	No	33 - 45	Distance from the capital less than 50 km
54	Secondary	Between 101 and 150 km	Urban location	No	Weaving	Maturity (10 years o more)	Family tradition	Uses digital technology	Direct Sales	It has not been formalised	She does not have a bank account	Main source of income	Weaving	Maturity	Yes	No	No	46 - 59	Distance to the main capital of 50 km
64	Secondary	Between 101 and 150 km	Rural location	No	Basketry	Maturity (10 years o more)	Training	Uses digital technology	Direct Sales and Digital Media	It has been formalised	She has a bank account	Main source of income	Basketry	Maturity	No	Yes	No	60 - 72	Distance to the main capital of 50 km
54	Secondary	Equal to or less than 50 km	Urban location	No	Leather goods	Maturity (10 years o more)	Self-taught	Uses digital technology	Direct Sales	It has not been formalised	She has a bank account	Main source of income	Leather goods	Maturity	Yes	No	No	46 - 59	Distance from the capital less than 50 km
55	Technical	Equal to or less than 50 km	Urban location	Yes	Jewellery	Maturity (10 years o more)	Tradition and Training	Uses digital technology	Direct Sales and Digital Media	It has not been formalised	She has a bank account	Main source of income	Others	Maturity	Yes	Yes	Diverse learning	46 - 59	Distance from the capital less than 50 km
39	Secondary	Equal to or less than 50 km	Rural location	Yes	Carpentry and Joinery	Maturity (10 years o more)	Training	Uses digital technology	Direct Sales and Digital Media	It has been formalised	She has a bank account	Main source of income	Others	Maturity	No	Yes	No	33 - 45	Distance from the capital less than 50 km
40	Technical	Equal to or less than 50 km	Rural location	Yes	Weaving	Maturity (10 years o more)	Family tradition	Uses digital technology	Direct Sales and Digital Media	It has been formalised	She has a bank account	Main source of income	Weaving	Maturity	No	Yes	No	33 - 45	Distance from the capital less than 50 km
57	Technical	Equal to or less than 50 km	Urban location	No	Basketry	Maturity (10 years o more)	Tradition and Training	Uses digital technology	Direct Sales and Digital Media	It has been formalised	She has a bank account	Main source of income	Basketry	Maturity	Yes	Yes	Diverse learning	46 - 59	Distance from the capital less than 50 km
57	Technical	Equal to or less than 50 km	Urban location	Yes	Weaving	Maturity (10 years o more)	Family tradition	Does not use digital technology	Direct Sales and Digital Media	It has not been formalised	She has a bank account	It is not the main source of income	Weaving	Maturity	Yes	Yes	No	46 - 59	Distance from the capital less than 50 km
63	ProfesYesonal	Equal to or less than 50 km	Urban location	Yes	Weaving	Growth (5 - 9 years)	Training	Uses digital technology	Direct Sales and Digital Media	It has been formalised	She has a bank account	Main source of income	Weaving	Another	Yes	Yes	No	60 - 72	Distance from the capital less than 50 km
61	ProfesYesonal	Between 101 and 150 km	Urban location	Yes	Leather goods	Maturity (10 years o more)	Training	Uses digital technology	Direct Sales and Digital Media	It has been formalised	She has a bank account	Main source of income	Leather goods	Maturity	Yes	Yes	No	60 - 72	Distance to the main capital of 50 km
61	Secondary	Between 101 and 150 km	Urban location	Yes	Costume jewellery	Maturity (10 years o more)	Training	Uses digital technology	Direct Sales	It has been formalised	She has a bank account	Main source of income	Costume jewellery	Maturity	Yes	No	No	60 - 72	Distance to the main capital of 50 km
62	Primary	Between 51 and 100 km	Urban location	Yes	Weaving	Maturity (10 years o more)	Training	Uses digital technology	Direct Sales	It has not been formalised	She has a bank account	It is not the main source of income	Weaving	Maturity	Yes	No	No	60 - 72	Distance to the main capital of 50 km
59	Primary	Between 101 and 150 km	Rural location	Yes	Costume jewellery	Maturity (10 years o more)	Tradition and Training	Uses digital technology	Direct Sales and Digital Media	It has not been formalised	She does not have a bank account	Main source of income	Costume jewellery	Maturity	No	Yes	Diverse learning	60 - 72	Distance to the main capital of 50 km
40	ProfesYesonal	Between 101 and 150 km	Urban location	Yes	Weaving	Maturity (10 years o more)	Family tradition	Uses digital technology	Intermediary	It has been formalised	She has a bank account	Main source of income	Weaving	Maturity	Yes	No	No	33 - 45	Distance to the main capital of 50 km
59	Primary	Between 101 and 150 km	Rural location	Yes	Weaving	Maturity (10 years o more)	Family tradition	Does not use digital technology	Direct Sales	It has not been formalised	She has a bank account	It is not the main source of income	Weaving	Maturity	No	No	No	60 - 72	Distance to the main capital of 50 km
59	Technical	Between 51 and 100 km	Urban location	Yes	Costume jewellery	Early (1 - 4 years)	Tradition and Training	Uses digital technology	Direct Sales	It has not been formalised	She does not have a bank account	It is not the main source of income	Costume jewellery	Another	Yes	No	Diverse learning	60 - 72	Distance to the main capital of 50 km
60	ProfesYesonal	Between 51 and 100 km	Urban location	No	Weaving	Maturity (10 years o more)	Family tradition	Uses digital technology	Direct Sales and Digital Media	It has been formalised	She has a bank account	Main source of income	Weaving	Maturity	Yes	Yes	No	60 - 72	Distance to the main capital of 50 km
61	ProfesYesonal	Between 51 and 100 km	Urban location	No	Weaving	Growth (5 - 9 years)	Tradition and Training	Uses digital technology	Direct Sales and Digital Media	It has been formalised	She has a bank account	Main source of income	Weaving	Another	Yes	Yes	Diverse learning	60 - 72	Distance to the main capital of 50 km
54	Technical	Between 51 and 100 km	Urban location	No	Leather goods	Early (1 - 4 years)	Self-taught	Does not use digital technology	Voice to voice	It has not been formalised	She has a bank account	It is not the main source of income	Leather goods	Another	Yes	No	No	46 - 59	Distance to the main capital of 50 km
58	Secondary	Between 51 and 100 km	Urban location	Yes	Costume jewellery	Maturity (10 years o more)	Family tradition	Does not use digital technology	Direct Sales	It has been formalised	She has a bank account	Main source of income	Costume jewellery	Maturity	Yes	No	No	46 - 59	Distance to the main capital of 50 km
57	Technical	Equal to or less than 50 km	Urban location	Yes	Costume jewellery	Maturity (10 years o more)	Training	Uses digital technology	Direct Sales	It has not been formalised	She has a bank account	It is not the main source of income	Costume jewellery	Maturity	Yes	No	No	46 - 59	Distance from the capital less than 50 km
63	Technical	Between 51 and 100 km	Rural location	No	Costume jewellery	Early (1 - 4 years)	Training	Uses digital technology	Direct Sales and Digital Media	It has not been formalised	She does not have a bank account	It is not the main source of income	Costume jewellery	Another	No	Yes	No	60 - 72	Distance to the main capital of 50 km
58	Secondary	Equal to or less than 50 km	Urban location	Yes	Jewellery	Maturity (10 years o more)	Family tradition	Uses digital technology	Direct Sales and Digital Media	It has been formalised	She has a bank account	Main source of income	Others	Maturity	Yes	Yes	No	46 - 59	Distance from the capital less than 50 km
51	Technical	Equal to or less than 50 km	Urban location	Yes	Basketry	Maturity (10 years o more)	Training	Uses digital technology	Direct Sales	It has been formalised	She has a bank account	Main source of income	Basketry	Maturity	Yes	No	No	46 - 59	Distance from the capital less than 50 km
49	Technical	Equal to or less than 50 km	Urban location	No	Costume jewellery	Early (1 - 4 years)	Training	Uses digital technology	Direct Sales and Digital Media	It has not been formalised	She has a bank account	It is not the main source of income	Costume jewellery	Another	Yes	Yes	No	46 - 59	Distance from the capital less than 50 km
60	Primary	Between 51 and 100 km	Rural location	Yes	Weaving	Maturity (10 years o more)	Family tradition	Does not use digital technology	Direct Sales	It has not been formalised	She does not have a bank account	Main source of income	Weaving	Maturity	No	No	No	60 - 72	Distance to the main capital of 50 km
65	Primary	Between 51 and 100 km	Rural location	Yes	Weaving	Maturity (10 years o more)	Family tradition	Does not use digital technology	Direct Sales	It has not been formalised	She does not have a bank account	It is not the main source of income	Weaving	Maturity	No	No	No	60 - 72	Distance to the main capital of 50 km
55	Technical	Equal to or less than 50 km	Urban location	No	Weaving	Maturity (10 years o more)	Family tradition	Does not use digital technology	Direct Sales and Digital Media	It has been formalised	She has a bank account	Main source of income	Weaving	Maturity	Yes	Yes	No	46 - 59	Distance from the capital less than 50 km
52	Technical	Between 51 and 100 km	Rural location	Yes	Weaving	Maturity (10 years o more)	Family tradition	Uses digital technology	Direct Sales and Digital Media	It has not been formalised	She has a bank account	It is not the main source of income	Weaving	Maturity	No	Yes	No	46 - 59	Distance to the main capital of 50 km
56	Primary	Between 101 and 150 km	Rural location	Yes	Basketry	Maturity (10 years o more)	Family tradition	Uses digital technology	Direct Sales and Digital Media	It has not been formalised	She has a bank account	Main source of income	Basketry	Maturity	No	Yes	No	46 - 59	Distance to the main capital of 50 km
56	Primary	Between 101 and 150 km	Rural location	No	Weaving	Maturity (10 years o more)	Family tradition	Does not use digital technology	Direct Sales	It has not been formalised	She does not have a bank account	Main source of income	Weaving	Maturity	No	No	No	46 - 59	Distance to the main capital of 50 km
51	Primary	Between 101 and 150 km	Urban location	Yes	Weaving	Growth (5 - 9 years)	Tradition and Training	Uses digital technology	Direct Sales	It has not been formalised	She does not have a bank account	It is not the main source of income	Weaving	Another	Yes	No	Diverse learning	46 - 59	Distance to the main capital of 50 km
48	Secondary	Between 51 and 100 km	Rural location	Yes	Weaving	Maturity (10 years o more)	Tradition and Training	Uses digital technology	Direct Sales and Digital Media	It has been formalised	She has a bank account	Main source of income	Weaving	Maturity	No	Yes	Diverse learning	46 - 59	Distance to the main capital of 50 km
48	Primary	Between 51 and 100 km	Urban location	Yes	Weaving	Maturity (10 years o more)	Family tradition	Uses digital technology	Direct Sales and Digital Media	It has not been formalised	She has a bank account	Main source of income	Weaving	Maturity	Yes	Yes	No	46 - 59	Distance to the main capital of 50 km
48	Primary	Between 101 and 150 km	Rural location	No	Basketry	Maturity (10 years o more)	Family tradition	Uses digital technology	Direct Sales and Digital Media	It has been formalised	She has a bank account	Main source of income	Basketry	Maturity	No	Yes	No	46 - 59	Distance to the main capital of 50 km
47	Technical	Between 51 and 100 km	Urban location	Yes	Weaving	Maturity (10 years o more)	Family tradition	Uses digital technology	Direct Sales and Digital Media	It has been formalised	She has a bank account	Main source of income	Weaving	Maturity	Yes	Yes	No	46 - 59	Distance to the main capital of 50 km
47	Primary	Between 101 and 150 km	Rural location	No	Basketry	Maturity (10 years o more)	Family tradition	Uses digital technology	Intermediary	It has not been formalised	She does not have a bank account	Main source of income	Basketry	Maturity	No	No	No	46 - 59	Distance to the main capital of 50 km
47	Primary	Between 51 and 100 km	Rural location	No	Weaving	Growth (5 - 9 years)	Family tradition	Uses digital technology	Direct Sales and Digital Media	It has not been formalised	She has a bank account	It is not the main source of income	Weaving	Another	No	Yes	No	46 - 59	Distance to the main capital of 50 km
52	Secondary	Between 51 and 100 km	Urban location	No	Weaving	Maturity (10 years o more)	Family tradition	Does not use digital technology	Direct Sales	It has not been formalised	She has a bank account	Main source of income	Weaving	Maturity	Yes	No	No	46 - 59	Distance to the main capital of 50 km
52	Primary	Between 51 and 100 km	Rural location	No	Basketry	Maturity (10 years o more)	Family tradition	Uses digital technology	Direct Sales	It has not been formalised	She does not have a bank account	Main source of income	Basketry	Maturity	No	No	No	46 - 59	Distance to the main capital of 50 km
45	Secondary	Between 101 and 150 km	Rural location	No	Basketry	Maturity (10 years o more)	Family tradition	Does not use digital technology	Intermediary	It has not been formalised	She has a bank account	Main source of income	Basketry	Maturity	No	No	No	33 - 45	Distance to the main capital of 50 km
41	Secondary	Between 51 and 100 km	Rural location	Yes	Leather goods	Maturity (10 years o more)	Family tradition	Uses digital technology	Intermediary	It has not been formalised	She has a bank account	It is not the main source of income	Leather goods	Maturity	No	No	No	33 - 45	Distance to the main capital of 50 km
51	Technical	Equal to or less than 50 km	Urban location	No	Leather goods	Maturity (10 years o more)	Training	Uses digital technology	Direct Sales and Digital Media	It has been formalised	She has a bank account	Main source of income	Leather goods	Maturity	Yes	Yes	No	46 - 59	Distance from the capital less than 50 km
50	Secondary	Between 51 and 100 km	Rural location	Yes	Weaving	Maturity (10 years o more)	Family tradition	Uses digital technology	Direct Sales	It has been formalised	She has a bank account	Main source of income	Weaving	Maturity	No	No	No	46 - 59	Distance to the main capital of 50 km
46	Secondary	Equal to or less than 50 km	Urban location	No	Goldsmithing	Maturity (10 years o more)	Family tradition	Uses digital technology	Direct Sales	It has not been formalised	She does not have a bank account	Main source of income	Others	Maturity	Yes	No	No	46 - 59	Distance from the capital less than 50 km
47	Secondary	Equal to or less than 50 km	Rural location	No	Costume jewellery	Early (1 - 4 years)	Tradition and Training	Uses digital technology	Direct Sales	It has not been formalised	She does not have a bank account	It is not the main source of income	Costume jewellery	Another	No	No	Diverse learning	46 - 59	Distance from the capital less than 50 km
56	Secondary	Equal to or less than 50 km	Urban location	Yes	Costume jewellery	Maturity (10 years o more)	Family tradition	Uses digital technology	Direct Sales and Digital Media	It has been formalised	She does not have a bank account	Main source of income	Costume jewellery	Maturity	Yes	Yes	No	46 - 59	Distance from the capital less than 50 km
56	ProfesYesonal	Equal to or less than 50 km	Urban location	Yes	Weaving	Early (1 - 4 years)	Self-taught	Does not use digital technology	Direct Sales and Digital Media	It has not been formalised	She has a bank account	It is not the main source of income	Weaving	Another	Yes	Yes	No	46 - 59	Distance from the capital less than 50 km
54	Secondary	Between 101 and 150 km	Rural location	No	Weaving	Growth (5 - 9 years)	Training	Uses digital technology	Intermediary	It has not been formalised	She has a bank account	It is not the main source of income	Weaving	Another	No	No	No	46 - 59	Distance to the main capital of 50 km
43	Secondary	Between 151 and 200 km	Rural location	No	Leather goods	Growth (5 - 9 years)	Self-taught	Uses digital technology	Direct Sales and Digital Media	It has not been formalised	She does not have a bank account	Main source of income	Leather goods	Another	No	Yes	No	33 - 45	Distance to the main capital of 50 km
52	Secondary	Equal to or less than 50 km	Urban location	No	Costume jewellery	Maturity (10 years o more)	Family tradition	Uses digital technology	Direct Sales	It has not been formalised	She has a bank account	It is not the main source of income	Costume jewellery	Maturity	Yes	No	No	46 - 59	Distance from the capital less than 50 km
51	Secondary	Between 51 and 100 km	Rural location	Yes	Weaving	Growth (5 - 9 years)	Family tradition	Does not use digital technology	Intermediary	It has not been formalised	She has a bank account	It is not the main source of income	Weaving	Another	No	No	No	46 - 59	Distance to the main capital of 50 km
75	ProfesYesonal	Equal to or less than 50 km	Urban location	No	Weaving	Maturity (10 years o more)	Family tradition	Uses digital technology	Direct Sales and Digital Media	It has been formalised	She has a bank account	It is not the main source of income	Weaving	Maturity	Yes	Yes	No	73+	Distance from the capital less than 50 km
57	Secondary	Between 51 and 100 km	Rural location	No	Weaving	Maturity (10 years o more)	Self-taught	Does not use digital technology	Intermediary	It has not been formalised	She does not have a bank account	It is not the main source of income	Weaving	Maturity	No	No	No	46 - 59	Distance to the main capital of 50 km
73	ProfesYesonal	Equal to or less than 50 km	Urban location	Yes	Costume jewellery	Maturity (10 years o more)	Family tradition	Uses digital technology	Direct Sales and Digital Media	It has been formalised	She has a bank account	It is not the main source of income	Costume jewellery	Maturity	Yes	Yes	No	73+	Distance from the capital less than 50 km
74	Technical	Between 51 and 100 km	Rural location	No	Weaving	Maturity (10 years o more)	Training	Does not use digital technology	Sales fairs	It has not been formalised	She does not have a bank account	Main source of income	Weaving	Maturity	No	No	No	73+	Distance to the main capital of 50 km
75	Technical	Equal to or less than 50 km	Rural location	No	Weaving	Growth (5 - 9 years)	Training	Uses digital technology	Direct Sales and Digital Media	It has not been formalised	She has a bank account	Main source of income	Weaving	Another	No	Yes	No	73+	Distance from the capital less than 50 km
73	Primary	Between 51 and 100 km	Urban location	No	Weaving	Early (1 - 4 years)	Training	Does not use digital technology	Voice to voice	It has not been formalised	She has a bank account	It is not the main source of income	Weaving	Another	Yes	No	No	73+	Distance to the main capital of 50 km
70	Technical	Between 51 and 100 km	Urban location	Yes	Weaving	Maturity (10 years o more)	Training	Uses digital technology	Direct Sales and Digital Media	It has been formalised	She has a bank account	Main source of income	Weaving	Maturity	Yes	Yes	No	60 - 72	Distance to the main capital of 50 km
71	Primary	Equal to or less than 50 km	Rural location	Yes	Weaving	Maturity (10 years o more)	Tradition and Training	Uses digital technology	Direct Sales and Digital Media	It has not been formalised	She does not have a bank account	Main source of income	Weaving	Maturity	No	Yes	Diverse learning	60 - 72	Distance from the capital less than 50 km
69	ProfesYesonal	Between 51 and 100 km	Urban location	No	Weaving	Maturity (10 years o more)	Family tradition	Uses digital technology	Direct Sales and Digital Media	It has not been formalised	She has a bank account	It is not the main source of income	Weaving	Maturity	Yes	Yes	No	60 - 72	Distance to the main capital of 50 km
66	ProfesYesonal	Between 51 and 100 km	Rural location	Yes	Weaving	Maturity (10 years o more)	Self-taught	Does not use digital technology	Direct Sales	It has been formalised	She has a bank account	It is not the main source of income	Weaving	Maturity	No	No	No	60 - 72	Distance to the main capital of 50 km
78	ProfesYesonal	Equal to or less than 50 km	Rural location	Yes	Leather goods	Maturity (10 years o more)	Self-taught	Uses digital technology	Direct Sales and Digital Media	It has been formalised	She has a bank account	Main source of income	Leather goods	Maturity	No	Yes	No	73+	Distance from the capital less than 50 km
63	Technical	Equal to or less than 50 km	Rural location	Yes	Weaving	Maturity (10 years o more)	Training	Uses digital technology	Direct Sales	It has been formalised	She has a bank account	It is not the main source of income	Weaving	Maturity	No	No	No	60 - 72	Distance from the capital less than 50 km
69	Primary	Equal to or less than 50 km	Rural location	No	Weaving	Maturity (10 years o more)	Family tradition	Uses digital technology	Direct Sales and Digital Media	It has not been formalised	She has a bank account	Main source of income	Weaving	Maturity	No	Yes	No	60 - 72	Distance from the capital less than 50 km
59	Secondary	Equal to or less than 50 km	Urban location	No	Weaving	Maturity (10 years o more)	Tradition and Training	Uses digital technology	Direct Sales	It has not been formalised	She has a bank account	It is not the main source of income	Weaving	Maturity	Yes	No	Diverse learning	60 - 72	Distance from the capital less than 50 km
65	Secondary	Between 51 and 100 km	Urban location	Yes	Weaving	Early (1 - 4 years)	Family tradition	Uses digital technology	Voice to voice	It has been formalised	She has a bank account	It is not the main source of income	Weaving	Another	Yes	No	No	60 - 72	Distance to the main capital of 50 km
66	ProfesYesonal	Equal to or less than 50 km	Urban location	Yes	Costume jewellery	Maturity (10 years o more)	Family tradition	Uses digital technology	Direct Sales and Digital Media	It has been formalised	She has a bank account	It is not the main source of income	Costume jewellery	Maturity	Yes	Yes	No	60 - 72	Distance from the capital less than 50 km
63	Technical	Equal to or less than 50 km	Rural location	No	Weaving	Maturity (10 years o more)	Family tradition	Does not use digital technology	Direct Sales	It has not been formalised	She does not have a bank account	It is not the main source of income	Weaving	Maturity	No	No	No	60 - 72	Distance from the capital less than 50 km
64	Technical	Equal to or less than 50 km	Rural location	No	Leather goods	Growth (5 - 9 years)	Training	Uses digital technology	Direct Sales	It has not been formalised	She has a bank account	Main source of income	Leather goods	Another	No	No	No	60 - 72	Distance from the capital less than 50 km
65	Secondary	Equal to or less than 50 km	Urban location	Yes	Weaving	Early (1 - 4 years)	Self-taught	Does not use digital technology	Direct Sales	It has been formalised	She has a bank account	It is not the main source of income	Weaving	Another	Yes	No	No	60 - 72	Distance from the capital less than 50 km
63	ProfesYesonal	Between 101 and 150 km	Urban location	Yes	Costume jewellery	Maturity (10 years o more)	Family tradition	Uses digital technology	Direct Sales and Digital Media	It has not been formalised	She has a bank account	It is not the main source of income	Costume jewellery	Maturity	Yes	Yes	No	60 - 72	Distance to the main capital of 50 km
63	Secondary	Between 101 and 150 km	Urban location	No	Leather goods	Maturity (10 years o more)	Self-taught	Uses digital technology	Direct Sales	It has not been formalised	She has a bank account	It is not the main source of income	Leather goods	Maturity	Yes	No	No	60 - 72	Distance to the main capital of 50 km
59	ProfesYesonal	Between 51 and 100 km	Rural location	Yes	Weaving	Growth (5 - 9 years)	Self-taught	Uses digital technology	Direct Sales and Digital Media	It has not been formalised	She has a bank account	It is not the main source of income	Weaving	Another	No	Yes	No	60 - 72	Distance to the main capital of 50 km
62	ProfesYesonal	Between 51 and 100 km	Rural location	No	Wristband	Maturity (10 years o more)	Self-taught	Uses digital technology	Direct Sales	It has been formalised	She has a bank account	Main source of income	Others	Maturity	No	No	No	60 - 72	Distance to the main capital of 50 km
56	Technical	Equal to or less than 50 km	Urban location	Yes	Weaving	Maturity (10 years o more)	Self-taught	Uses digital technology	Direct Sales and Digital Media	It has not been formalised	She has a bank account	It is not the main source of income	Weaving	Maturity	Yes	Yes	No	46 - 59	Distance from the capital less than 50 km
42	Secondary	Equal to or less than 50 km	Urban location	Yes	Weaving	Growth (5 - 9 years)	Training	Uses digital technology	Direct Sales and Digital Media	It has been formalised	She has a bank account	Main source of income	Weaving	Another	Yes	Yes	No	33 - 45	Distance from the capital less than 50 km
50	Technical	Equal to or less than 50 km	Rural location	No	Glasswork	Growth (5 - 9 years)	Self-taught	Uses digital technology	Direct Sales and Digital Media	It has not been formalised	She has a bank account	It is not the main source of income	Others	Another	No	Yes	No	46 - 59	Distance from the capital less than 50 km
49	Secondary	Between 51 and 100 km	Urban location	Yes	Basketry	Maturity (10 years o more)	Self-taught	Does not use digital technology	Direct Sales	It has been formalised	She does not have a bank account	Main source of income	Basketry	Maturity	Yes	No	No	46 - 59	Distance to the main capital of 50 km
43	Secondary	Equal to or less than 50 km	Urban location	No	Wristband	Early (1 - 4 years)	Training	Uses digital technology	Direct Sales and Digital Media	It has been formalised	She does not have a bank account	Main source of income	Others	Another	Yes	Yes	No	33 - 45	Distance from the capital less than 50 km
56	ProfesYesonal	Between 51 and 100 km	Urban location	Yes	Weaving	Maturity (10 years o more)	Family tradition	Uses digital technology	Direct Sales and Digital Media	It has not been formalised	She has a bank account	Main source of income	Weaving	Maturity	Yes	Yes	No	46 - 59	Distance to the main capital of 50 km
53	Secondary	Equal to or less than 50 km	Urban location	Yes	Costume jewellery	Maturity (10 years o more)	Family tradition	Uses digital technology	Direct Sales and Digital Media	It has been formalised	She has a bank account	Main source of income	Costume jewellery	Maturity	Yes	Yes	No	46 - 59	Distance from the capital less than 50 km
53	Primary	Between 51 and 100 km	Rural location	Yes	Weaving	Growth (5 - 9 years)	Training	Uses digital technology	Sales fairs	It has been formalised	She does not have a bank account	It is not the main source of income	Weaving	Another	No	No	No	46 - 59	Distance to the main capital of 50 km
64	ProfesYesonal	Between 51 and 100 km	Urban location	Yes	Weaving	Growth (5 - 9 years)	Tradition and Training	Uses digital technology	Direct Sales and Digital Media	It has not been formalised	She has a bank account	It is not the main source of income	Weaving	Another	Yes	Yes	Diverse learning	60 - 72	Distance to the main capital of 50 km
61	Secondary	Equal to or less than 50 km	Urban location	No	Weaving	Maturity (10 years o more)	Tradition and Training	Uses digital technology	Direct Sales	It has not been formalised	She has a bank account	Main source of income	Weaving	Maturity	Yes	No	Diverse learning	60 - 72	Distance from the capital less than 50 km
60	ProfesYesonal	Equal to or less than 50 km	Urban location	No	Goldsmithing	Growth (5 - 9 years)	Self-taught	Uses digital technology	Direct Sales	It has been formalised	She has a bank account	It is not the main source of income	Others	Another	Yes	No	No	60 - 72	Distance from the capital less than 50 km
59	ProfesYesonal	Equal to or less than 50 km	Rural location	No	Costume jewellery	Growth (5 - 9 years)	Training	Uses digital technology	Direct Sales and Digital Media	It has not been formalised	She has a bank account	It is not the main source of income	Costume jewellery	Another	No	Yes	No	60 - 72	Distance from the capital less than 50 km
59	Secondary	Equal to or less than 50 km	Rural location	Yes	Weaving	Maturity (10 years o more)	Self-taught	Uses digital technology	Direct Sales	It has not been formalised	She does not have a bank account	Main source of income	Weaving	Maturity	No	No	No	60 - 72	Distance from the capital less than 50 km
59	Technical	Equal to or less than 50 km	Urban location	Yes	Weaving	Maturity (10 years o more)	Family tradition	Uses digital technology	Direct Sales and Digital Media	It has not been formalised	She has a bank account	It is not the main source of income	Weaving	Maturity	Yes	Yes	No	60 - 72	Distance from the capital less than 50 km
57	ProfesYesonal	Equal to or less than 50 km	Rural location	No	Weaving	Maturity (10 years o more)	Family tradition	Uses digital technology	Direct Sales	It has not been formalised	She has a bank account	Main source of income	Weaving	Maturity	No	No	No	46 - 59	Distance from the capital less than 50 km
59	Secondary	Between 51 and 100 km	Urban location	Yes	Weaving	Early (1 - 4 years)	Family tradition	Uses digital technology	Direct Sales and Digital Media	It has been formalised	She does not have a bank account	It is not the main source of income	Weaving	Another	Yes	Yes	No	60 - 72	Distance to the main capital of 50 km
59	Primary	Between 101 and 150 km	Rural location	Yes	Weaving	Maturity (10 years o more)	Self-taught	Does not use digital technology	Direct Sales	It has not been formalised	She does not have a bank account	Main source of income	Weaving	Maturity	No	No	No	60 - 72	Distance to the main capital of 50 km
60	Secondary	Between 51 and 100 km	Urban location	Yes	Leather goods	Maturity (10 years o more)	Family tradition	Uses digital technology	Direct Sales and Digital Media	It has been formalised	She has a bank account	It is not the main source of income	Leather goods	Maturity	Yes	Yes	No	60 - 72	Distance to the main capital of 50 km
58	Technical	Equal to or less than 50 km	Urban location	Yes	Leather goods	Maturity (10 years o more)	Training	Uses digital technology	Direct Sales and Digital Media	It has been formalised	She has a bank account	It is not the main source of income	Leather goods	Maturity	Yes	Yes	No	46 - 59	Distance from the capital less than 50 km
60	Secondary	Equal to or less than 50 km	Rural location	No	Embroidery	Maturity (10 years o more)	Self-taught	Uses digital technology	Direct Sales	It has not been formalised	She has a bank account	It is not the main source of income	Others	Maturity	No	No	No	60 - 72	Distance from the capital less than 50 km
58	ProfesYesonal	Equal to or less than 50 km	Urban location	Yes	Weaving	Maturity (10 years o more)	Training	Uses digital technology	Direct Sales and Digital Media	It has been formalised	She has a bank account	Main source of income	Weaving	Maturity	Yes	Yes	No	46 - 59	Distance from the capital less than 50 km
58	ProfesYesonal	Between 51 and 100 km	Urban location	No	Costume jewellery	Maturity (10 years o more)	Training	Uses digital technology	Direct Sales	It has not been formalised	She has a bank account	It is not the main source of income	Costume jewellery	Maturity	Yes	No	No	46 - 59	Distance to the main capital of 50 km
57	Technical	Between 51 and 100 km	Urban location	Yes	Weaving	Growth (5 - 9 years)	Self-taught	Uses digital technology	Direct Sales and Digital Media	It has been formalised	She has a bank account	It is not the main source of income	Weaving	Another	Yes	Yes	No	46 - 59	Distance to the main capital of 50 km
57	Technical	Equal to or less than 50 km	Rural location	Yes	Weaving	Growth (5 - 9 years)	Family tradition	Uses digital technology	Direct Sales and Digital Media	It has not been formalised	She has a bank account	Main source of income	Weaving	Another	No	Yes	No	46 - 59	Distance from the capital less than 50 km
57	Technical	Between 51 and 100 km	Rural location	Yes	Spinning mill	Maturity (10 years o more)	Family tradition	Uses digital technology	Direct Sales and Digital Media	It has been formalised	She has a bank account	It is not the main source of income	Others	Maturity	No	Yes	No	46 - 59	Distance to the main capital of 50 km
57	Technical	Between 51 and 100 km	Rural location	No	Leather goods	Early (1 - 4 years)	Self-taught	Does not use digital technology	Direct Sales	It has not been formalised	She has a bank account	It is not the main source of income	Leather goods	Another	No	No	No	46 - 59	Distance to the main capital of 50 km
56	Secondary	Between 51 and 100 km	Urban location	Yes	Weaving	Maturity (10 years o more)	Self-taught	Does not use digital technology	Direct Sales	It has not been formalised	She has a bank account	It is not the main source of income	Weaving	Maturity	Yes	No	No	46 - 59	Distance to the main capital of 50 km
54	ProfesYesonal	Equal to or less than 50 km	Urban location	No	Weaving	Growth (5 - 9 years)	Training	Uses digital technology	Direct Sales and Digital Media	It has not been formalised	She has a bank account	It is not the main source of income	Weaving	Another	Yes	Yes	No	46 - 59	Distance from the capital less than 50 km
54	ProfesYesonal	Equal to or less than 50 km	Rural location	Yes	Weaving	Maturity (10 years o more)	Self-taught	Uses digital technology	Direct Sales	It has been formalised	She has a bank account	Main source of income	Weaving	Maturity	No	No	No	46 - 59	Distance from the capital less than 50 km
52	Technical	Equal to or less than 50 km	Rural location	No	Ceramics	Maturity (10 years o more)	Training	Uses digital technology	Direct Sales and Digital Media	It has been formalised	She has a bank account	Main source of income	Others	Maturity	No	Yes	No	46 - 59	Distance from the capital less than 50 km
52	ProfesYesonal	Between 51 and 100 km	Rural location	Yes	Pottery	Early (1 - 4 years)	Self-taught	Uses digital technology	Direct Sales and Digital Media	It has been formalised	She has a bank account	It is not the main source of income	Others	Another	No	Yes	No	46 - 59	Distance to the main capital of 50 km
52	Technical	Equal to or less than 50 km	Urban location	Yes	Pottery	Early (1 - 4 years)	Training	Uses digital technology	Direct Sales	It has not been formalised	She does not have a bank account	It is not the main source of income	Others	Another	Yes	No	No	46 - 59	Distance from the capital less than 50 km
53	ProfesYesonal	Equal to or less than 50 km	Urban location	No	Weaving	Growth (5 - 9 years)	Self-taught	Uses digital technology	Direct Sales and Digital Media	It has been formalised	She has a bank account	It is not the main source of income	Weaving	Another	Yes	Yes	No	46 - 59	Distance from the capital less than 50 km
53	ProfesYesonal	Between 51 and 100 km	Rural location	Yes	Weaving	Maturity (10 years o more)	Self-taught	Uses digital technology	Direct Sales and Digital Media	It has not been formalised	She has a bank account	Main source of income	Weaving	Maturity	No	Yes	No	46 - 59	Distance to the main capital of 50 km
52	Secondary	Equal to or less than 50 km	Urban location	No	I work with nuts and seeds	Maturity (10 years o more)	Family tradition	Uses digital technology	Intermediary	It has been formalised	She has a bank account	Main source of income	Others	Maturity	Yes	No	No	46 - 59	Distance from the capital less than 50 km
55	ProfesYesonal	Equal to or less than 50 km	Rural location	No	Ceramics	Maturity (10 years o more)	Training	Uses digital technology	Direct Sales and Digital Media	It has not been formalised	She has a bank account	It is not the main source of income	Others	Maturity	No	Yes	No	46 - 59	Distance from the capital less than 50 km
53	Primary	Between 51 and 100 km	Rural location	No	Weaving	Early (1 - 4 years)	Self-taught	Does not use digital technology	Intermediary	It has not been formalised	She does not have a bank account	It is not the main source of income	Weaving	Another	No	No	No	46 - 59	Distance to the main capital of 50 km
54	Primary	Equal to or less than 50 km	Urban location	No	Leather goods	Maturity (10 years o more)	Training	Uses digital technology	Sales fairs	It has not been formalised	She has a bank account	Main source of income	Leather goods	Maturity	Yes	No	No	46 - 59	Distance from the capital less than 50 km
53	Technical	Equal to or less than 50 km	Urban location	No	Jewellery	Early (1 - 4 years)	Self-taught	Does not use digital technology	Direct Sales	It has not been formalised	She does not have a bank account	Main source of income	Others	Another	Yes	No	No	46 - 59	Distance from the capital less than 50 km
53	ProfesYesonal	Equal to or less than 50 km	Urban location	No	Weaving	Early (1 - 4 years)	Tradition and Training	Uses digital technology	Direct Sales	It has not been formalised	She has a bank account	Main source of income	Weaving	Another	Yes	No	Diverse learning	46 - 59	Distance from the capital less than 50 km
49	Technical	Between 51 and 100 km	Rural location	Yes	Weaving	Maturity (10 years o more)	Family tradition	Does not use digital technology	Direct Sales	It has not been formalised	She does not have a bank account	Main source of income	Weaving	Maturity	No	No	No	46 - 59	Distance to the main capital of 50 km
52	Secondary	Equal to or less than 50 km	Urban location	Yes	Goldsmithing	Maturity (10 years o more)	Self-taught	Uses digital technology	Direct Sales and Digital Media	It has not been formalised	She does not have a bank account	Main source of income	Others	Maturity	Yes	Yes	No	46 - 59	Distance from the capital less than 50 km
50	Technical	Equal to or less than 50 km	Urban location	Yes	Costume jewellery	Maturity (10 years o more)	Family tradition	Uses digital technology	Direct Sales and Digital Media	It has been formalised	She has a bank account	Main source of income	Costume jewellery	Maturity	Yes	Yes	No	46 - 59	Distance from the capital less than 50 km
48	Technical	Equal to or less than 50 km	Urban location	Yes	Glasswork	Growth (5 - 9 years)	Training	Uses digital technology	Direct Sales	It has not been formalised	She has a bank account	Main source of income	Others	Another	Yes	No	No	46 - 59	Distance from the capital less than 50 km
47	ProfesYesonal	Equal to or less than 50 km	Rural location	No	Weaving	Maturity (10 years o more)	Self-taught	Uses digital technology	Direct Sales and Digital Media	It has not been formalised	She has a bank account	Main source of income	Weaving	Maturity	No	Yes	No	46 - 59	Distance from the capital less than 50 km
48	Secondary	Between 101 and 150 km	Rural location	No	Weaving	Early (1 - 4 years)	Training	Uses digital technology	Intermediary	It has not been formalised	She does not have a bank account	It is not the main source of income	Weaving	Another	No	No	No	46 - 59	Distance to the main capital of 50 km
48	Technical	Equal to or less than 50 km	Urban location	No	Costume jewellery	Maturity (10 years o more)	Family tradition	Uses digital technology	Direct Sales	It has been formalised	She has a bank account	Main source of income	Costume jewellery	Maturity	Yes	No	No	46 - 59	Distance from the capital less than 50 km
52	Secondary	Equal to or less than 50 km	Urban location	Yes	Costume jewellery	Early (1 - 4 years)	Self-taught	Uses digital technology	Direct Sales	It has not been formalised	She does not have a bank account	It is not the main source of income	Costume jewellery	Another	Yes	No	No	46 - 59	Distance from the capital less than 50 km
51	Technical	Between 151 and 200 km	Urban location	Yes	Leather goods	Maturity (10 years o more)	Self-taught	Uses digital technology	Direct Sales and Digital Media	It has been formalised	She has a bank account	Main source of income	Leather goods	Maturity	Yes	Yes	No	46 - 59	Distance to the main capital of 50 km
50	Technical	Equal to or less than 50 km	Urban location	Yes	Leather goods	Maturity (10 years o more)	Self-taught	Uses digital technology	Direct Sales and Digital Media	It has not been formalised	She does not have a bank account	Main source of income	Leather goods	Maturity	Yes	Yes	No	46 - 59	Distance from the capital less than 50 km
53	Technical	Equal to or less than 50 km	Urban location	No	Weaving	Maturity (10 years o more)	Training	Uses digital technology	Direct Sales and Digital Media	It has not been formalised	She has a bank account	Main source of income	Weaving	Maturity	Yes	Yes	No	46 - 59	Distance from the capital less than 50 km
52	Primary	Between 101 and 150 km	Urban location	No	Weaving	Maturity (10 years o more)	Family tradition	Uses digital technology	Direct Sales	It has not been formalised	She does not have a bank account	Main source of income	Weaving	Maturity	Yes	No	No	46 - 59	Distance to the main capital of 50 km
54	ProfesYesonal	Equal to or less than 50 km	Rural location	Yes	Weaving	Maturity (10 years o more)	Family tradition	Uses digital technology	Direct Sales	It has not been formalised	She has a bank account	Main source of income	Weaving	Maturity	No	No	No	46 - 59	Distance from the capital less than 50 km
49	ProfesYesonal	Between 51 and 100 km	Rural location	No	Leather goods	Maturity (10 years o more)	Family tradition	Uses digital technology	Direct Sales and Digital Media	It has been formalised	She has a bank account	Main source of income	Leather goods	Maturity	No	Yes	No	46 - 59	Distance to the main capital of 50 km
49	Secondary	Equal to or less than 50 km	Urban location	No	Costume jewellery	Growth (5 - 9 years)	Self-taught	Uses digital technology	Direct Sales and Digital Media	It has not been formalised	She does not have a bank account	Main source of income	Costume jewellery	Another	Yes	Yes	No	46 - 59	Distance from the capital less than 50 km
47	Technical	Equal to or less than 50 km	Urban location	No	Costume jewellery	Growth (5 - 9 years)	Self-taught	Uses digital technology	Direct Sales	It has been formalised	She has a bank account	Main source of income	Costume jewellery	Another	Yes	No	No	46 - 59	Distance from the capital less than 50 km
52	Technical	Equal to or less than 50 km	Urban location	No	Weaving	Maturity (10 years o more)	Self-taught	Uses digital technology	Direct Sales and Digital Media	It has not been formalised	She has a bank account	Main source of income	Weaving	Maturity	Yes	Yes	No	46 - 59	Distance from the capital less than 50 km
49	Secondary	Equal to or less than 50 km	Urban location	No	Carpentry and Joinery	Growth (5 - 9 years)	Training	Uses digital technology	Direct Sales	It has not been formalised	She has a bank account	It is not the main source of income	Others	Another	Yes	No	No	46 - 59	Distance from the capital less than 50 km
50	Technical	Equal to or less than 50 km	Urban location	Yes	Weaving	Maturity (10 years o more)	Family tradition	Uses digital technology	Intermediary	It has been formalised	She has a bank account	It is not the main source of income	Weaving	Maturity	Yes	No	No	46 - 59	Distance from the capital less than 50 km
48	Technical	Equal to or less than 50 km	Urban location	No	Leather goods	Maturity (10 years o more)	Training	Uses digital technology	Direct Sales and Digital Media	It has not been formalised	She has a bank account	It is not the main source of income	Leather goods	Maturity	Yes	Yes	No	46 - 59	Distance from the capital less than 50 km
50	Technical	Equal to or less than 50 km	Urban location	No	Weaving	Maturity (10 years o more)	Family tradition	Uses digital technology	Intermediary	It has not been formalised	She does not have a bank account	Main source of income	Weaving	Maturity	Yes	No	No	46 - 59	Distance from the capital less than 50 km
51	Technical	Equal to or less than 50 km	Urban location	No	Ceramics	Growth (5 - 9 years)	Self-taught	Does not use digital technology	Direct Sales	It has not been formalised	She does not have a bank account	Main source of income	Others	Another	Yes	No	No	46 - 59	Distance from the capital less than 50 km
48	Technical	Equal to or less than 50 km	Urban location	No	Leather goods	Maturity (10 years o more)	Training	Uses digital technology	Direct Sales and Digital Media	It has not been formalised	She has a bank account	Main source of income	Leather goods	Maturity	Yes	Yes	No	46 - 59	Distance from the capital less than 50 km
49	Technical	Between 51 and 100 km	Rural location	No	Costume jewellery	Growth (5 - 9 years)	Self-taught	Does not use digital technology	Direct Sales	It has been formalised	She does not have a bank account	It is not the main source of income	Costume jewellery	Another	No	No	No	46 - 59	Distance to the main capital of 50 km
47	Technical	Between 51 and 100 km	Urban location	No	Weaving	Maturity (10 years o more)	Family tradition	Uses digital technology	Direct Sales	It has not been formalised	She has a bank account	It is not the main source of income	Weaving	Maturity	Yes	No	No	46 - 59	Distance to the main capital of 50 km
43	Secondary	Equal to or less than 50 km	Urban location	No	Weaving	Maturity (10 years o more)	Family tradition	Uses digital technology	Direct Sales and Digital Media	It has not been formalised	She has a bank account	Main source of income	Weaving	Maturity	Yes	Yes	No	33 - 45	Distance from the capital less than 50 km
43	Technical	Equal to or less than 50 km	Urban location	No	Weaving	Growth (5 - 9 years)	Family tradition	Uses digital technology	Intermediary	It has been formalised	She has a bank account	It is not the main source of income	Weaving	Another	Yes	No	No	33 - 45	Distance from the capital less than 50 km
43	ProfesYesonal	Equal to or less than 50 km	Urban location	No	Weaving	Early (1 - 4 years)	Training	Uses digital technology	Direct Sales and Digital Media	It has been formalised	She has a bank account	Main source of income	Weaving	Another	Yes	Yes	No	33 - 45	Distance from the capital less than 50 km
44	ProfesYesonal	Between 51 and 100 km	Rural location	No	Jewellery	Growth (5 - 9 years)	Self-taught	Uses digital technology	Direct Sales and Digital Media	It has been formalised	She has a bank account	It is not the main source of income	Others	Another	No	Yes	No	33 - 45	Distance to the main capital of 50 km
47	Secondary	Between 51 and 100 km	Rural location	Yes	Costume jewellery	Maturity (10 years o more)	Self-taught	Uses digital technology	Direct Sales and Digital Media	It has been formalised	She has a bank account	Main source of income	Costume jewellery	Maturity	No	Yes	No	46 - 59	Distance to the main capital of 50 km
45	ProfesYesonal	Equal to or less than 50 km	Urban location	Yes	Costume jewellery	Maturity (10 years o more)	Tradition and Training	Uses digital technology	Direct Sales	It has been formalised	She has a bank account	Main source of income	Costume jewellery	Maturity	Yes	No	Diverse learning	33 - 45	Distance from the capital less than 50 km
44	ProfesYesonal	Between 51 and 100 km	Rural location	Yes	Leather goods	Early (1 - 4 years)	Training	Uses digital technology	Direct Sales and Digital Media	It has been formalised	She has a bank account	It is not the main source of income	Leather goods	Another	No	Yes	No	33 - 45	Distance to the main capital of 50 km
45	Secondary	Between 51 and 100 km	Rural location	Yes	Costume jewellery	Early (1 - 4 years)	Tradition and Training	Uses digital technology	Direct Sales	It has been formalised	She has a bank account	Main source of income	Costume jewellery	Another	No	No	Diverse learning	33 - 45	Distance to the main capital of 50 km
44	Technical	Equal to or less than 50 km	Urban location	Yes	Weaving	Maturity (10 years o more)	Self-taught	Uses digital technology	Direct Sales and Digital Media	It has not been formalised	She has a bank account	It is not the main source of income	Weaving	Maturity	Yes	Yes	No	33 - 45	Distance from the capital less than 50 km
46	ProfesYesonal	Equal to or less than 50 km	Urban location	Yes	Weaving	Growth (5 - 9 years)	Family tradition	Uses digital technology	Direct Sales and Digital Media	It has been formalised	She has a bank account	Main source of income	Weaving	Another	Yes	Yes	No	46 - 59	Distance from the capital less than 50 km
45	Technical	Equal to or less than 50 km	Rural location	Yes	Costume jewellery	Maturity (10 years o more)	Family tradition	Uses digital technology	Direct Sales and Digital Media	It has been formalised	She does not have a bank account	Main source of income	Costume jewellery	Maturity	No	Yes	No	33 - 45	Distance from the capital less than 50 km
47	ProfesYesonal	Equal to or less than 50 km	Urban location	Yes	Weaving	Maturity (10 years o more)	Self-taught	Uses digital technology	Direct Sales	It has been formalised	She has a bank account	It is not the main source of income	Weaving	Maturity	Yes	No	No	46 - 59	Distance from the capital less than 50 km
44	Technical	Between 51 and 100 km	Urban location	No	Weaving	Growth (5 - 9 years)	Family tradition	Uses digital technology	Direct Sales and Digital Media	It has been formalised	She has a bank account	Main source of income	Weaving	Another	Yes	Yes	No	33 - 45	Distance to the main capital of 50 km
45	Primary	Equal to or less than 50 km	Urban location	Yes	Costume jewellery	Maturity (10 years o more)	Self-taught	Uses digital technology	Direct Sales and Digital Media	It has been formalised	She does not have a bank account	Main source of income	Costume jewellery	Maturity	Yes	Yes	No	33 - 45	Distance from the capital less than 50 km
46	Technical	Equal to or less than 50 km	Rural location	No	Leather goods	Growth (5 - 9 years)	Self-taught	Uses digital technology	Direct Sales	It has been formalised	She has a bank account	Main source of income	Leather goods	Another	No	No	No	46 - 59	Distance from the capital less than 50 km
44	Technical	Between 51 and 100 km	Urban location	Yes	Leather goods	Maturity (10 years o more)	Self-taught	Uses digital technology	Direct Sales and Digital Media	It has been formalised	She has a bank account	Main source of income	Leather goods	Maturity	Yes	Yes	No	33 - 45	Distance to the main capital of 50 km
45	ProfesYesonal	Equal to or less than 50 km	Rural location	No	Leather goods	Maturity (10 years o more)	Self-taught	Uses digital technology	Direct Sales and Digital Media	It has been formalised	She has a bank account	Main source of income	Leather goods	Maturity	No	Yes	No	33 - 45	Distance from the capital less than 50 km
43	ProfesYesonal	Equal to or less than 50 km	Urban location	No	Leather goods	Growth (5 - 9 years)	Training	Uses digital technology	Direct Sales and Digital Media	It has been formalised	She has a bank account	It is not the main source of income	Leather goods	Another	Yes	Yes	No	33 - 45	Distance from the capital less than 50 km
42	Technical	Equal to or less than 50 km	Urban location	No	Leather goods	Growth (5 - 9 years)	Training	Uses digital technology	Intermediary	It has not been formalised	She has a bank account	It is not the main source of income	Leather goods	Another	Yes	No	No	33 - 45	Distance from the capital less than 50 km
42	Technical	Equal to or less than 50 km	Urban location	Yes	Leather goods	Early (1 - 4 years)	Self-taught	Uses digital technology	Direct Sales and Digital Media	It has been formalised	She does not have a bank account	Main source of income	Leather goods	Another	Yes	Yes	No	33 - 45	Distance from the capital less than 50 km
43	ProfesYesonal	Equal to or less than 50 km	Rural location	No	Jewellery	Maturity (10 years o more)	Self-taught	Uses digital technology	Direct Sales and Digital Media	It has been formalised	She has a bank account	It is not the main source of income	Others	Maturity	No	Yes	No	33 - 45	Distance from the capital less than 50 km
41	Secondary	Equal to or less than 50 km	Urban location	No	Leather goods	Growth (5 - 9 years)	Self-taught	Uses digital technology	Direct Sales	It has been formalised	She has a bank account	It is not the main source of income	Leather goods	Another	Yes	No	No	33 - 45	Distance from the capital less than 50 km
42	Secondary	Between 51 and 100 km	Rural location	Yes	Spinning mill	Growth (5 - 9 years)	Self-taught	Uses digital technology	Direct Sales	It has not been formalised	She has a bank account	Main source of income	Others	Another	No	No	No	33 - 45	Distance to the main capital of 50 km
43	Technical	Between 51 and 100 km	Rural location	Yes	Weaving	Maturity (10 years o more)	Self-taught	Uses digital technology	Direct Sales and Digital Media	It has not been formalised	She has a bank account	Main source of income	Weaving	Maturity	No	Yes	No	33 - 45	Distance to the main capital of 50 km
51	Technical	Equal to or less than 50 km	Urban location	No	Costume jewellery	Maturity (10 years o more)	Training	Uses digital technology	Direct Sales and Digital Media	It has been formalised	She has a bank account	Main source of income	Costume jewellery	Maturity	Yes	Yes	No	46 - 59	Distance from the capital less than 50 km
50	ProfesYesonal	Between 101 and 150 km	Urban location	No	Leather goods	Growth (5 - 9 years)	Family tradition	Does not use digital technology	Direct Sales	It has been formalised	She has a bank account	Main source of income	Leather goods	Another	Yes	No	No	46 - 59	Distance to the main capital of 50 km
50	Technical	Between 51 and 100 km	Urban location	No	Costume jewellery	Early (1 - 4 years)	Self-taught	Does not use digital technology	Direct Sales	It has not been formalised	She has a bank account	It is not the main source of income	Costume jewellery	Another	Yes	No	No	46 - 59	Distance to the main capital of 50 km
50	Secondary	Between 51 and 100 km	Rural location	Yes	Weaving	Maturity (10 years o more)	Tradition and Training	Uses digital technology	Direct Sales	It has not been formalised	She has a bank account	Main source of income	Weaving	Maturity	No	No	Diverse learning	46 - 59	Distance to the main capital of 50 km
49	Technical	Equal to or less than 50 km	Rural location	Yes	Weaving	Early (1 - 4 years)	Training	Uses digital technology	Direct Sales	It has been formalised	She has a bank account	Main source of income	Weaving	Another	No	No	No	46 - 59	Distance from the capital less than 50 km
46	Secondary	Equal to or less than 50 km	Urban location	Yes	Weaving	Maturity (10 years o more)	Family tradition	Uses digital technology	Direct Sales and Digital Media	It has been formalised	She has a bank account	Main source of income	Weaving	Maturity	Yes	Yes	No	46 - 59	Distance from the capital less than 50 km
46	Secondary	Equal to or less than 50 km	Urban location	No	Weaving	Maturity (10 years o more)	Family tradition	Uses digital technology	Direct Sales	It has been formalised	She has a bank account	Main source of income	Weaving	Maturity	Yes	No	No	46 - 59	Distance from the capital less than 50 km
45	Technical	Equal to or less than 50 km	Urban location	No	Weaving	Maturity (10 years o more)	Training	Uses digital technology	Direct Sales and Digital Media	It has been formalised	She has a bank account	Main source of income	Weaving	Maturity	Yes	Yes	No	33 - 45	Distance from the capital less than 50 km
40	Technical	Equal to or less than 50 km	Urban location	No	Weaving	Early (1 - 4 years)	Self-taught	Uses digital technology	Direct Sales	It has not been formalised	She has a bank account	It is not the main source of income	Weaving	Another	Yes	No	No	33 - 45	Distance from the capital less than 50 km
41	Secondary	Equal to or less than 50 km	Urban location	Yes	Leather goods	Maturity (10 years o more)	Family tradition	Uses digital technology	Direct Sales	It has been formalised	She does not have a bank account	It is not the main source of income	Leather goods	Maturity	Yes	No	No	33 - 45	Distance from the capital less than 50 km
41	Secondary	Equal to or less than 50 km	Urban location	Yes	Weaving	Early (1 - 4 years)	Training	Uses digital technology	Direct Sales	It has been formalised	She has a bank account	Main source of income	Weaving	Another	Yes	No	No	33 - 45	Distance from the capital less than 50 km
42	Technical	Between 51 and 100 km	Rural location	No	Weaving	Maturity (10 years o more)	Self-taught	Uses digital technology	Direct Sales	It has been formalised	She has a bank account	Main source of income	Weaving	Maturity	No	No	No	33 - 45	Distance to the main capital of 50 km
43	Technical	Between 101 and 150 km	Rural location	No	Carpentry and Joinery	Early (1 - 4 years)	Self-taught	Does not use digital technology	Direct Sales	It has been formalised	She has a bank account	It is not the main source of income	Others	Another	No	No	No	33 - 45	Distance to the main capital of 50 km
40	ProfesYesonal	Equal to or less than 50 km	Urban location	No	Leather goods	Growth (5 - 9 years)	Self-taught	Uses digital technology	Direct Sales	It has not been formalised	She has a bank account	It is not the main source of income	Leather goods	Another	Yes	No	No	33 - 45	Distance from the capital less than 50 km
42	Technical	Between 101 and 150 km	Urban location	No	Carpentry and Joinery	Maturity (10 years o more)	Self-taught	Does not use digital technology	Direct Sales and Digital Media	It has not been formalised	She does not have a bank account	It is not the main source of income	Others	Maturity	Yes	Yes	No	33 - 45	Distance to the main capital of 50 km
41	Secondary	Between 51 and 100 km	Rural location	Yes	Costume jewellery	Early (1 - 4 years)	Self-taught	Uses digital technology	Direct Sales and Digital Media	It has been formalised	She has a bank account	Main source of income	Costume jewellery	Another	No	Yes	No	33 - 45	Distance to the main capital of 50 km
38	Technical	Equal to or less than 50 km	Rural location	Yes	Costume jewellery	Maturity (10 years o more)	Self-taught	Uses digital technology	Direct Sales	It has not been formalised	She does not have a bank account	It is not the main source of income	Costume jewellery	Maturity	No	No	No	33 - 45	Distance from the capital less than 50 km
43	ProfesYesonal	Equal to or less than 50 km	Urban location	Yes	Costume jewellery	Early (1 - 4 years)	Self-taught	Uses digital technology	Direct Sales and Digital Media	It has been formalised	She has a bank account	Main source of income	Costume jewellery	Another	Yes	Yes	No	33 - 45	Distance from the capital less than 50 km
42	ProfesYesonal	Equal to or less than 50 km	Urban location	No	Jewellery	Maturity (10 years o more)	Self-taught	Uses digital technology	Direct Sales and Digital Media	It has not been formalised	She has a bank account	It is not the main source of income	Others	Maturity	Yes	Yes	No	33 - 45	Distance from the capital less than 50 km
39	ProfesYesonal	Equal to or less than 50 km	Urban location	No	Pottery	Early (1 - 4 years)	Training	Uses digital technology	Direct Sales	It has not been formalised	She does not have a bank account	It is not the main source of income	Others	Another	Yes	No	No	33 - 45	Distance from the capital less than 50 km
42	ProfesYesonal	Equal to or less than 50 km	Urban location	Yes	Jewellery	Maturity (10 years o more)	Family tradition	Uses digital technology	Direct Sales and Digital Media	It has been formalised	She has a bank account	Main source of income	Others	Maturity	Yes	Yes	No	33 - 45	Distance from the capital less than 50 km
41	Technical	Equal to or less than 50 km	Urban location	No	Costume jewellery	Growth (5 - 9 years)	Training	Uses digital technology	Direct Sales and Digital Media	It has been formalised	She has a bank account	Main source of income	Costume jewellery	Another	Yes	Yes	No	33 - 45	Distance from the capital less than 50 km
43	Secondary	Equal to or less than 50 km	Urban location	No	Leather goods	Maturity (10 years o more)	Self-taught	Uses digital technology	Direct Sales	It has not been formalised	She does not have a bank account	Main source of income	Leather goods	Maturity	Yes	No	No	33 - 45	Distance from the capital less than 50 km
40	Secondary	Equal to or less than 50 km	Urban location	No	Jewellery	Maturity (10 years o more)	Training	Uses digital technology	Direct Sales	It has not been formalised	She has a bank account	Main source of income	Others	Maturity	Yes	No	No	33 - 45	Distance from the capital less than 50 km
41	Technical	Equal to or less than 50 km	Urban location	Yes	Weaving	Growth (5 - 9 years)	Training	Uses digital technology	Direct Sales and Digital Media	It has not been formalised	She has a bank account	It is not the main source of income	Weaving	Another	Yes	Yes	No	33 - 45	Distance from the capital less than 50 km
44	Technical	Equal to or less than 50 km	Urban location	No	Weaving	Maturity (10 years o more)	Family tradition	Uses digital technology	Direct Sales and Digital Media	It has been formalised	She has a bank account	Main source of income	Weaving	Maturity	Yes	Yes	No	33 - 45	Distance from the capital less than 50 km
40	ProfesYesonal	Equal to or less than 50 km	Urban location	Yes	Leather goods	Maturity (10 years o more)	Self-taught	Uses digital technology	Direct Sales and Digital Media	It has been formalised	She has a bank account	Main source of income	Leather goods	Maturity	Yes	Yes	No	33 - 45	Distance from the capital less than 50 km
38	Technical	Equal to or less than 50 km	Urban location	Yes	Leather goods	Growth (5 - 9 years)	Training	Uses digital technology	Direct Sales	It has been formalised	She has a bank account	Main source of income	Leather goods	Another	Yes	No	No	33 - 45	Distance from the capital less than 50 km
39	Technical	Equal to or less than 50 km	Urban location	No	Costume jewellery	Maturity (10 years o more)	Family tradition	Uses digital technology	Direct Sales and Digital Media	It has been formalised	She has a bank account	Main source of income	Costume jewellery	Maturity	Yes	Yes	No	33 - 45	Distance from the capital less than 50 km
38	ProfesYesonal	Equal to or less than 50 km	Urban location	No	Weaving	Maturity (10 years o more)	Self-taught	Uses digital technology	Direct Sales and Digital Media	It has not been formalised	She has a bank account	It is not the main source of income	Weaving	Maturity	Yes	Yes	No	33 - 45	Distance from the capital less than 50 km
38	Secondary	Equal to or less than 50 km	Urban location	No	Ceramics	Growth (5 - 9 years)	Training	Uses digital technology	Direct Sales and Digital Media	It has been formalised	She has a bank account	Main source of income	Others	Another	Yes	Yes	No	33 - 45	Distance from the capital less than 50 km
37	Technical	Equal to or less than 50 km	Urban location	Yes	Jewellery	Growth (5 - 9 years)	Self-taught	Uses digital technology	Intermediary	It has been formalised	She has a bank account	Main source of income	Others	Another	Yes	No	No	33 - 45	Distance from the capital less than 50 km
49	Secondary	Equal to or less than 50 km	Urban location	No	Costume jewellery	Maturity (10 years o more)	Self-taught	Uses digital technology	Direct Sales	It has been formalised	She has a bank account	Main source of income	Costume jewellery	Maturity	Yes	No	No	46 - 59	Distance from the capital less than 50 km
47	Technical	Equal to or less than 50 km	Urban location	No	Costume jewellery	Maturity (10 years o more)	Self-taught	Uses digital technology	Direct Sales	It has been formalised	She has a bank account	It is not the main source of income	Costume jewellery	Maturity	Yes	No	No	46 - 59	Distance from the capital less than 50 km
60	Technical	Equal to or less than 50 km	Urban location	No	Pottery	Maturity (10 years o more)	Family tradition	Uses digital technology	Direct Sales	It has been formalised	She has a bank account	Main source of income	Others	Maturity	Yes	No	No	60 - 72	Distance from the capital less than 50 km
51	ProfesYesonal	Equal to or less than 50 km	Rural location	Yes	Jewellery	Growth (5 - 9 years)	Training	Uses digital technology	Direct Sales and Digital Media	It has not been formalised	She has a bank account	It is not the main source of income	Others	Another	No	Yes	No	46 - 59	Distance from the capital less than 50 km
65	Primary	Equal to or less than 50 km	Urban location	Yes	Weaving	Maturity (10 years o more)	Family tradition	Uses digital technology	Intermediary	It has been formalised	She has a bank account	Main source of income	Weaving	Maturity	Yes	No	No	60 - 72	Distance from the capital less than 50 km
49	ProfesYesonal	Equal to or less than 50 km	Rural location	No	Weaving	Maturity (10 years o more)	Training	Uses digital technology	Direct Sales and Digital Media	It has been formalised	She has a bank account	It is not the main source of income	Weaving	Maturity	No	Yes	No	46 - 59	Distance from the capital less than 50 km
46	ProfesYesonal	Equal to or less than 50 km	Rural location	No	Leather goods	Maturity (10 years o more)	Family tradition	Uses digital technology	Direct Sales and Digital Media	It has been formalised	She has a bank account	Main source of income	Leather goods	Maturity	No	Yes	No	46 - 59	Distance from the capital less than 50 km
52	Secondary	Equal to or less than 50 km	Urban location	No	Weaving	Early (1 - 4 years)	Training	Does not use digital technology	Direct Sales	It has not been formalised	She has a bank account	It is not the main source of income	Weaving	Another	Yes	No	No	46 - 59	Distance from the capital less than 50 km
22	Secondary	Equal to or less than 50 km	Urban location	No	Weaving	Early (1 - 4 years)	Self-taught	Uses digital technology	Direct Sales and Digital Media	It has not been formalised	She has a bank account	It is not the main source of income	Weaving	Another	Yes	Yes	No	19 - 32	Distance from the capital less than 50 km
21	Primary	Between 51 and 100 km	Urban location	Yes	Costume jewellery	Maturity (10 years o more)	Family tradition	Does not use digital technology	Direct Sales	It has not been formalised	She does not have a bank account	It is not the main source of income	Costume jewellery	Maturity	Yes	No	No	19 - 32	Distance to the main capital of 50 km
24	Secondary	Between 101 and 150 km	Urban location	No	Leather goods	Growth (5 - 9 years)	Self-taught	Uses digital technology	Direct Sales	It has been formalised	She has a bank account	Main source of income	Leather goods	Another	Yes	No	No	19 - 32	Distance to the main capital of 50 km
21	ProfesYesonal	Between 51 and 100 km	Urban location	Yes	Weaving	Maturity (10 years o more)	Family tradition	Uses digital technology	Direct Sales	It has not been formalised	She has a bank account	Main source of income	Weaving	Maturity	Yes	No	No	19 - 32	Distance to the main capital of 50 km
28	ProfesYesonal	Equal to or less than 50 km	Rural location	Yes	Costume jewellery	Maturity (10 years o more)	Training	Uses digital technology	Direct Sales	It has been formalised	She has a bank account	Main source of income	Costume jewellery	Maturity	No	No	No	19 - 32	Distance from the capital less than 50 km
32	ProfesYesonal	Between 101 and 150 km	Urban location	Yes	Weaving	Maturity (10 years o more)	Family tradition	Uses digital technology	Direct Sales and Digital Media	It has not been formalised	She has a bank account	Main source of income	Weaving	Maturity	Yes	Yes	No	33 - 45	Distance to the main capital of 50 km
32	ProfesYesonal	Equal to or less than 50 km	Urban location	No	Costume jewellery	Early (1 - 4 years)	Training	Uses digital technology	Direct Sales and Digital Media	It has been formalised	She has a bank account	Main source of income	Costume jewellery	Another	Yes	Yes	No	33 - 45	Distance from the capital less than 50 km
34	Secondary	Equal to or less than 50 km	Urban location	No	Goldsmithing	Early (1 - 4 years)	Self-taught	Uses digital technology	Intermediary	It has not been formalised	She has a bank account	Main source of income	Others	Another	Yes	No	No	33 - 45	Distance from the capital less than 50 km
25	ProfesYesonal	Between 51 and 100 km	Rural location	Yes	Ceramics	Growth (5 - 9 years)	Self-taught	Uses digital technology	Direct Sales and Digital Media	It has been formalised	She has a bank account	Main source of income	Others	Another	No	Yes	No	19 - 32	Distance to the main capital of 50 km
36	Technical	Equal to or less than 50 km	Urban location	No	Carpentry and Joinery	Early (1 - 4 years)	Self-taught	Uses digital technology	Intermediary	It has been formalised	She has a bank account	Main source of income	Others	Another	Yes	No	No	33 - 45	Distance from the capital less than 50 km
28	Technical	Between 101 and 150 km	Rural location	Yes	Weaving	Growth (5 - 9 years)	Self-taught	Uses digital technology	Direct Sales and Digital Media	It has not been formalised	She has a bank account	Main source of income	Weaving	Another	No	Yes	No	19 - 32	Distance to the main capital of 50 km
26	Secondary	Equal to or less than 50 km	Urban location	No	Weaving	Growth (5 - 9 years)	Self-taught	Uses digital technology	Direct Sales and Digital Media	It has not been formalised	She has a bank account	Main source of income	Weaving	Another	Yes	Yes	No	19 - 32	Distance from the capital less than 50 km
35	Technical	Equal to or less than 50 km	Urban location	No	Carpentry and Joinery	Maturity (10 years o more)	Self-taught	Uses digital technology	Direct Sales	It has been formalised	She has a bank account	Main source of income	Others	Maturity	Yes	No	No	33 - 45	Distance from the capital less than 50 km
28	ProfesYesonal	Equal to or less than 50 km	Urban location	No	Jewellery	Growth (5 - 9 years)	Self-taught	Uses digital technology	Intermediary	It has been formalised	She has a bank account	Main source of income	Others	Another	Yes	No	No	19 - 32	Distance from the capital less than 50 km
35	ProfesYesonal	Between 51 and 100 km	Rural location	No	Carpentry and Joinery	Growth (5 - 9 years)	Family tradition	Does not use digital technology	Direct Sales and Digital Media	It has been formalised	She has a bank account	Main source of income	Others	Another	No	Yes	No	33 - 45	Distance to the main capital of 50 km
34	ProfesYesonal	Equal to or less than 50 km	Urban location	No	Leather goods	Growth (5 - 9 years)	Self-taught	Uses digital technology	Direct Sales	It has been formalised	She has a bank account	It is not the main source of income	Leather goods	Another	Yes	No	No	33 - 45	Distance from the capital less than 50 km
32	Technical	Equal to or less than 50 km	Urban location	Yes	Leather goods	Growth (5 - 9 years)	Family tradition	Uses digital technology	Direct Sales and Digital Media	It has been formalised	She has a bank account	Main source of income	Leather goods	Another	Yes	Yes	No	33 - 45	Distance from the capital less than 50 km
35	ProfesYesonal	Equal to or less than 50 km	Urban location	No	Ceramics	Growth (5 - 9 years)	Tradition and Training	Uses digital technology	Direct Sales and Digital Media	It has been formalised	She has a bank account	It is not the main source of income	Others	Another	Yes	Yes	Diverse learning	33 - 45	Distance from the capital less than 50 km
34	ProfesYesonal	Equal to or less than 50 km	Rural location	No	Weaving	Growth (5 - 9 years)	Self-taught	Uses digital technology	Direct Sales and Digital Media	It has been formalised	She has a bank account	It is not the main source of income	Weaving	Another	No	Yes	No	33 - 45	Distance from the capital less than 50 km
32	ProfesYesonal	Equal to or less than 50 km	Rural location	No	Leather goods	Growth (5 - 9 years)	Training	Uses digital technology	Direct Sales	It has not been formalised	She has a bank account	It is not the main source of income	Leather goods	Another	No	No	No	33 - 45	Distance from the capital less than 50 km
26	ProfesYesonal	Equal to or less than 50 km	Urban location	Yes	Weaving	Maturity (10 years o more)	Family tradition	Uses digital technology	Direct Sales and Digital Media	It has not been formalised	She has a bank account	Main source of income	Weaving	Maturity	Yes	Yes	No	19 - 32	Distance from the capital less than 50 km
35	ProfesYesonal	Equal to or less than 50 km	Urban location	No	Jewellery	Maturity (10 years o more)	Training	Uses digital technology	Direct Sales and Digital Media	It has been formalised	She has a bank account	It is not the main source of income	Others	Maturity	Yes	Yes	No	33 - 45	Distance from the capital less than 50 km
18	Secondary	Equal to or less than 50 km	Urban location	Yes	Weaving	Growth (5 - 9 years)	Family tradition	Does not use digital technology	Direct Sales and Digital Media	It has not been formalised	She has a bank account	It is not the main source of income	Weaving	Another	Yes	Yes	No	18	Distance from the capital less than 50 km
26	ProfesYesonal	Equal to or less than 50 km	Urban location	No	Goldsmithing	Early (1 - 4 years)	Tradition and Training	Uses digital technology	Direct Sales and Digital Media	It has been formalised	She has a bank account	Main source of income	Others	Another	Yes	Yes	Diverse learning	19 - 32	Distance from the capital less than 50 km
36	ProfesYesonal	Equal to or less than 50 km	Urban location	Yes	Jewellery	Early (1 - 4 years)	Training	Uses digital technology	Direct Sales and Digital Media	It has not been formalised	She has a bank account	Main source of income	Others	Another	Yes	Yes	No	33 - 45	Distance from the capital less than 50 km
19	ProfesYesonal	Equal to or less than 50 km	Urban location	Yes	Weaving	Growth (5 - 9 years)	Family tradition	Uses digital technology	Direct Sales and Digital Media	It has not been formalised	She does not have a bank account	It is not the main source of income	Weaving	Another	Yes	Yes	No	19 - 32	Distance from the capital less than 50 km
35	Secondary	Equal to or less than 50 km	Urban location	No	Leather goods	Early (1 - 4 years)	Training	Does not use digital technology	Direct Sales	It has been formalised	She has a bank account	It is not the main source of income	Leather goods	Another	Yes	No	No	33 - 45	Distance from the capital less than 50 km
36	Secondary	Equal to or less than 50 km	Urban location	Yes	Weaving	Growth (5 - 9 years)	Tradition and Training	Uses digital technology	Direct Sales and Digital Media	It has not been formalised	She has a bank account	Main source of income	Weaving	Another	Yes	Yes	Diverse learning	33 - 45	Distance from the capital less than 50 km
37	ProfesYesonal	Equal to or less than 50 km	Urban location	No	Weaving	Growth (5 - 9 years)	Family tradition	Uses digital technology	Direct Sales and Digital Media	It has not been formalised	She has a bank account	Main source of income	Weaving	Another	Yes	Yes	No	33 - 45	Distance from the capital less than 50 km
37	Secondary	Between 101 and 150 km	Rural location	No	Basketry	Maturity (10 years o more)	Self-taught	Does not use digital technology	Voice to voice	It has been formalised	She has a bank account	It is not the main source of income	Basketry	Maturity	No	No	No	33 - 45	Distance to the main capital of 50 km
36	ProfesYesonal	Between 51 and 100 km	Rural location	Yes	Costume jewellery	Growth (5 - 9 years)	Self-taught	Uses digital technology	Direct Sales and Digital Media	It has not been formalised	She has a bank account	Main source of income	Costume jewellery	Another	No	Yes	No	33 - 45	Distance to the main capital of 50 km
33	Technical	Equal to or less than 50 km	Rural location	No	Costume jewellery	Maturity (10 years o more)	Self-taught	Uses digital technology	Direct Sales and Digital Media	It has been formalised	She does not have a bank account	Main source of income	Costume jewellery	Maturity	No	Yes	No	33 - 45	Distance from the capital less than 50 km
36	ProfesYesonal	Equal to or less than 50 km	Rural location	No	Leather goods	Growth (5 - 9 years)	Self-taught	Uses digital technology	Direct Sales and Digital Media	It has not been formalised	She has a bank account	Main source of income	Leather goods	Another	No	Yes	No	33 - 45	Distance from the capital less than 50 km
31	ProfesYesonal	Equal to or less than 50 km	Rural location	Yes	Weaving	Early (1 - 4 years)	Tradition and Training	Uses digital technology	Direct Sales and Digital Media	It has been formalised	She has a bank account	It is not the main source of income	Weaving	Another	No	Yes	Diverse learning	19 - 32	Distance from the capital less than 50 km
23	Technical	Equal to or less than 50 km	Rural location	Yes	Weaving	Growth (5 - 9 years)	Family tradition	Uses digital technology	Direct Sales and Digital Media	It has been formalised	She has a bank account	Main source of income	Weaving	Another	No	Yes	No	19 - 32	Distance from the capital less than 50 km
35	ProfesYesonal	Between 101 and 150 km	Urban location	No	Leather goods	Growth (5 - 9 years)	Tradition and Training	Uses digital technology	Direct Sales	It has not been formalised	She has a bank account	Main source of income	Leather goods	Another	Yes	No	Diverse learning	33 - 45	Distance to the main capital of 50 km
30	ProfesYesonal	Between 101 and 150 km	Urban location	Yes	I work with nuts and seeds	Maturity (10 years o more)	Family tradition	Uses digital technology	Direct Sales	It has not been formalised	She has a bank account	Main source of income	Others	Maturity	Yes	No	No	19 - 32	Distance to the main capital of 50 km
33	Technical	Equal to or less than 50 km	Rural location	No	Costume jewellery	Maturity (10 years o more)	Family tradition	Uses digital technology	Direct Sales	It has been formalised	She has a bank account	Main source of income	Costume jewellery	Maturity	No	No	No	33 - 45	Distance from the capital less than 50 km
32	Secondary	Equal to or less than 50 km	Rural location	No	Weaving	Maturity (10 years o more)	Self-taught	Uses digital technology	Direct Sales and Digital Media	It has not been formalised	She does not have a bank account	Main source of income	Weaving	Maturity	No	Yes	No	33 - 45	Distance from the capital less than 50 km
36	Technical	Equal to or less than 50 km	Rural location	No	Glasswork	Growth (5 - 9 years)	Self-taught	Uses digital technology	Sales fairs	It has been formalised	She has a bank account	Main source of income	Others	Another	No	No	No	33 - 45	Distance from the capital less than 50 km
34	Technical	Equal to or less than 50 km	Urban location	No	Costume jewellery	Maturity (10 years o more)	Self-taught	Uses digital technology	Intermediary	It has been formalised	She has a bank account	Main source of income	Costume jewellery	Maturity	Yes	No	No	33 - 45	Distance from the capital less than 50 km
34	Primary	Between 101 and 150 km	Rural location	No	Weaving	Early (1 - 4 years)	Family tradition	Uses digital technology	Intermediary	It has not been formalised	She does not have a bank account	It is not the main source of income	Weaving	Another	No	No	No	33 - 45	Distance to the main capital of 50 km
27	Technical	Between 51 and 100 km	Urban location	Yes	Weaving	Growth (5 - 9 years)	Family tradition	Uses digital technology	Direct Sales and Digital Media	It has been formalised	She has a bank account	Main source of income	Weaving	Another	Yes	Yes	No	19 - 32	Distance to the main capital of 50 km
33	Secondary	Between 101 and 150 km	Rural location	No	Weaving	Maturity (10 years o more)	Family tradition	Uses digital technology	Direct Sales	It has not been formalised	She has a bank account	Main source of income	Weaving	Maturity	No	No	No	33 - 45	Distance to the main capital of 50 km
36	Technical	Equal to or less than 50 km	Urban location	No	Weaving	Early (1 - 4 years)	Training	Uses digital technology	Direct Sales and Digital Media	It has not been formalised	She has a bank account	Main source of income	Weaving	Another	Yes	Yes	No	33 - 45	Distance from the capital less than 50 km
32	Secondary	Between 51 and 100 km	Urban location	Yes	Weaving	Growth (5 - 9 years)	Tradition and Training	Uses digital technology	Direct Sales	It has not been formalised	She does not have a bank account	Main source of income	Weaving	Another	Yes	No	Diverse learning	33 - 45	Distance to the main capital of 50 km
33	ProfesYesonal	Equal to or less than 50 km	Urban location	No	Weaving	Early (1 - 4 years)	Self-taught	Uses digital technology	Direct Sales and Digital Media	It has been formalised	She has a bank account	Main source of income	Weaving	Another	Yes	Yes	No	33 - 45	Distance from the capital less than 50 km
32	Technical	Equal to or less than 50 km	Urban location	No	Weaving	Growth (5 - 9 years)	Family tradition	Uses digital technology	Direct Sales	It has not been formalised	She has a bank account	Main source of income	Weaving	Another	Yes	No	No	33 - 45	Distance from the capital less than 50 km
39	Technical	Between 51 and 100 km	Urban location	Yes	Weaving	Early (1 - 4 years)	Self-taught	Uses digital technology	Intermediary	It has been formalised	She has a bank account	It is not the main source of income	Weaving	Another	Yes	No	No	33 - 45	Distance to the main capital of 50 km
32	ProfesYesonal	Between 51 and 100 km	Urban location	No	Embroidery	Early (1 - 4 years)	Tradition and Training	Does not use digital technology	Voice to voice	It has not been formalised	She has a bank account	It is not the main source of income	Others	Another	Yes	No	Diverse learning	33 - 45	Distance to the main capital of 50 km
31	Technical	Equal to or less than 50 km	Urban location	Yes	Leather goods	Early (1 - 4 years)	Training	Uses digital technology	Direct Sales	It has been formalised	She has a bank account	Main source of income	Leather goods	Another	Yes	No	No	19 - 32	Distance from the capital less than 50 km
38	ProfesYesonal	Equal to or less than 50 km	Urban location	No	Leather goods	Early (1 - 4 years)	Training	Uses digital technology	Direct Sales and Digital Media	It has been formalised	She has a bank account	Main source of income	Leather goods	Another	Yes	Yes	No	33 - 45	Distance from the capital less than 50 km
32	ProfesYesonal	Equal to or less than 50 km	Urban location	No	Leather goods	Maturity (10 years o more)	Family tradition	Uses digital technology	Direct Sales and Digital Media	It has been formalised	She has a bank account	Main source of income	Leather goods	Maturity	Yes	Yes	No	33 - 45	Distance from the capital less than 50 km
18	Secondary	Between 101 and 150 km	Urban location	Yes	Costume jewellery	Early (1 - 4 years)	Family tradition	Uses digital technology	Direct Sales	It has been formalised	She does not have a bank account	Main source of income	Costume jewellery	Another	Yes	No	No	18	Distance to the main capital of 50 km
27	Technical	Between 101 and 150 km	Rural location	Yes	Weaving	Early (1 - 4 years)	Tradition and Training	Uses digital technology	Intermediary	It has not been formalised	She has a bank account	Main source of income	Weaving	Another	No	No	Diverse learning	19 - 32	Distance to the main capital of 50 km
35	ProfesYesonal	Equal to or less than 50 km	Urban location	No	Embroidery	Maturity (10 years o more)	Self-taught	Uses digital technology	Direct Sales and Digital Media	It has been formalised	She has a bank account	It is not the main source of income	Others	Maturity	Yes	Yes	No	33 - 45	Distance from the capital less than 50 km
34	Secondary	Equal to or less than 50 km	Urban location	No	Carpentry and Joinery	Early (1 - 4 years)	Family tradition	Uses digital technology	Direct Sales and Digital Media	It has not been formalised	She has a bank account	Main source of income	Others	Another	Yes	Yes	No	33 - 45	Distance from the capital less than 50 km
33	Technical	Equal to or less than 50 km	Urban location	No	Ceramics	Growth (5 - 9 years)	Training	Uses digital technology	Direct Sales and Digital Media	It has been formalised	She has a bank account	Main source of income	Others	Another	Yes	Yes	No	33 - 45	Distance from the capital less than 50 km
29	Technical	Equal to or less than 50 km	Urban location	Yes	Leather goods	Early (1 - 4 years)	Training	Uses digital technology	Direct Sales and Digital Media	It has been formalised	She has a bank account	It is not the main source of income	Leather goods	Another	Yes	Yes	No	19 - 32	Distance from the capital less than 50 km
28	Technical	Equal to or less than 50 km	Urban location	No	Weaving	Early (1 - 4 years)	Family tradition	Uses digital technology	Direct Sales and Digital Media	It has not been formalised	She has a bank account	It is not the main source of income	Weaving	Another	Yes	Yes	No	19 - 32	Distance from the capital less than 50 km
28	Technical	Between 51 and 100 km	Urban location	No	Weaving	Early (1 - 4 years)	Family tradition	Uses digital technology	Direct Sales	It has not been formalised	She does not have a bank account	Main source of income	Weaving	Another	Yes	No	No	19 - 32	Distance to the main capital of 50 km
32	Secondary	Between 101 and 150 km	Urban location	Yes	Spinning mill	Early (1 - 4 years)	Training	Uses digital technology	Direct Sales	It has not been formalised	She does not have a bank account	It is not the main source of income	Others	Another	Yes	No	No	33 - 45	Distance to the main capital of 50 km
38	Secondary	Equal to or less than 50 km	Urban location	No	Costume jewellery	Growth (5 - 9 years)	Self-taught	Uses digital technology	Sales fairs	It has been formalised	She has a bank account	Main source of income	Costume jewellery	Another	Yes	No	No	33 - 45	Distance from the capital less than 50 km
31	Secondary	Between 101 and 150 km	Rural location	Yes	Weaving	Maturity (10 years o more)	Family tradition	Uses digital technology	Direct Sales and Digital Media	It has been formalised	She does not have a bank account	Main source of income	Weaving	Maturity	No	Yes	No	19 - 32	Distance to the main capital of 50 km
37	ProfesYesonal	Equal to or less than 50 km	Urban location	No	Weaving	Growth (5 - 9 years)	Family tradition	Uses digital technology	Direct Sales and Digital Media	It has not been formalised	She has a bank account	Main source of income	Weaving	Another	Yes	Yes	No	33 - 45	Distance from the capital less than 50 km
37	Secondary	Between 51 and 100 km	Urban location	No	Weaving	Maturity (10 years o more)	Family tradition	Does not use digital technology	Intermediary	It has not been formalised	She does not have a bank account	Main source of income	Weaving	Maturity	Yes	No	No	33 - 45	Distance to the main capital of 50 km
36	ProfesYesonal	Equal to or less than 50 km	Urban location	Yes	Weaving	Early (1 - 4 years)	Training	Uses digital technology	Direct Sales and Digital Media	It has not been formalised	She has a bank account	Main source of income	Weaving	Another	Yes	Yes	No	33 - 45	Distance from the capital less than 50 km
35	Secondary	Equal to or less than 50 km	Urban location	Yes	Costume jewellery	Growth (5 - 9 years)	Family tradition	Uses digital technology	Direct Sales and Digital Media	It has not been formalised	She has a bank account	It is not the main source of income	Costume jewellery	Another	Yes	Yes	No	33 - 45	Distance from the capital less than 50 km
57	Secondary	Equal to or less than 50 km	Rural location	No	Weaving	Maturity (10 years o more)	Family tradition	Uses digital technology	Direct Sales and Digital Media	It has not been formalised	She has a bank account	Main source of income	Weaving	Maturity	No	Yes	No	46 - 59	Distance from the capital less than 50 km
34	Secondary	Between 101 and 150 km	Rural location	Yes	Weaving	Maturity (10 years o more)	Tradition and Training	Does not use digital technology	Direct Sales and Digital Media	It has been formalised	She has a bank account	It is not the main source of income	Weaving	Maturity	No	Yes	Diverse learning	33 - 45	Distance to the main capital of 50 km
32	ProfesYesonal	Between 51 and 100 km	Urban location	Yes	Weaving	Early (1 - 4 years)	Tradition and Training	Uses digital technology	Direct Sales	It has not been formalised	She has a bank account	Main source of income	Weaving	Another	Yes	No	Diverse learning	33 - 45	Distance to the main capital of 50 km
31	ProfesYesonal	Between 51 and 100 km	Rural location	Yes	Spinning mill	Maturity (10 years o more)	Self-taught	Uses digital technology	Intermediary	It has not been formalised	She has a bank account	Main source of income	Others	Maturity	No	No	No	19 - 32	Distance to the main capital of 50 km
31	ProfesYesonal	Between 51 and 100 km	Rural location	Yes	Weaving	Maturity (10 years o more)	Family tradition	Uses digital technology	Direct Sales and Digital Media	It has not been formalised	She has a bank account	Main source of income	Weaving	Maturity	No	Yes	No	19 - 32	Distance to the main capital of 50 km
31	Technical	Between 151 and 200 km	Urban location	Yes	Weaving	Maturity (10 years o more)	Training	Uses digital technology	Direct Sales and Digital Media	It has not been formalised	She has a bank account	Main source of income	Weaving	Maturity	Yes	Yes	No	19 - 32	Distance to the main capital of 50 km
29	Technical	Between 51 and 100 km	Rural location	No	Weaving	Maturity (10 years o more)	Family tradition	Uses digital technology	Direct Sales and Digital Media	It has not been formalised	She has a bank account	It is not the main source of income	Weaving	Maturity	No	Yes	No	19 - 32	Distance to the main capital of 50 km
27	Secondary	Between 51 and 100 km	Urban location	Yes	Weaving	Early (1 - 4 years)	Self-taught	Uses digital technology	Direct Sales	It has not been formalised	She has a bank account	It is not the main source of income	Weaving	Another	Yes	No	No	19 - 32	Distance to the main capital of 50 km
26	Secondary	Between 51 and 100 km	Rural location	No	Weaving	Growth (5 - 9 years)	Family tradition	Uses digital technology	Direct Sales	It has not been formalised	She does not have a bank account	Main source of income	Weaving	Another	No	No	No	19 - 32	Distance to the main capital of 50 km
26	ProfesYesonal	Between 51 and 100 km	Rural location	Yes	Weaving	Maturity (10 years o more)	Family tradition	Does not use digital technology	Direct Sales and Digital Media	It has not been formalised	She does not have a bank account	It is not the main source of income	Weaving	Maturity	No	Yes	No	19 - 32	Distance to the main capital of 50 km
27	ProfesYesonal	Equal to or less than 50 km	Urban location	No	Leather goods	Early (1 - 4 years)	Self-taught	Uses digital technology	Direct Sales and Digital Media	It has been formalised	She has a bank account	It is not the main source of income	Leather goods	Another	Yes	Yes	No	19 - 32	Distance from the capital less than 50 km
35	Secondary	Equal to or less than 50 km	Urban location	No	Costume jewellery	Growth (5 - 9 years)	Self-taught	Uses digital technology	Direct Sales and Digital Media	It has not been formalised	She has a bank account	Main source of income	Costume jewellery	Another	Yes	Yes	No	33 - 45	Distance from the capital less than 50 km
33	Technical	Equal to or less than 50 km	Urban location	No	Weaving	Early (1 - 4 years)	Self-taught	Uses digital technology	Direct Sales and Digital Media	It has been formalised	She has a bank account	It is not the main source of income	Weaving	Another	Yes	Yes	No	33 - 45	Distance from the capital less than 50 km
27	Technical	Between 51 and 100 km	Rural location	Yes	Costume jewellery	Maturity (10 years o more)	Self-taught	Uses digital technology	Direct Sales and Digital Media	It has been formalised	She has a bank account	Main source of income	Costume jewellery	Maturity	No	Yes	No	19 - 32	Distance to the main capital of 50 km
38	ProfesYesonal	Equal to or less than 50 km	Urban location	No	Weaving	Maturity (10 years o more)	Self-taught	Uses digital technology	Direct Sales and Digital Media	It has been formalised	She has a bank account	Main source of income	Weaving	Maturity	Yes	Yes	No	33 - 45	Distance from the capital less than 50 km
53	ProfesYesonal	Equal to or less than 50 km	Urban location	No	Costume jewellery	Maturity (10 years o more)	Family tradition	Uses digital technology	Direct Sales and Digital Media	It has been formalised	She has a bank account	Main source of income	Costume jewellery	Maturity	Yes	Yes	No	46 - 59	Distance from the capital less than 50 km
36	ProfesYesonal	Equal to or less than 50 km	Urban location	No	Weaving	Early (1 - 4 years)	Family tradition	Uses digital technology	Direct Sales and Digital Media	It has not been formalised	She has a bank account	Main source of income	Weaving	Another	Yes	Yes	No	33 - 45	Distance from the capital less than 50 km
55	Secondary	Equal to or less than 50 km	Urban location	Yes	Weaving	Maturity (10 years o more)	Tradition and Training	Uses digital technology	Direct Sales and Digital Media	It has been formalised	She does not have a bank account	Main source of income	Weaving	Maturity	Yes	Yes	Diverse learning	46 - 59	Distance from the capital less than 50 km
62	Technical	Equal to or less than 50 km	Rural location	Yes	Weaving	Maturity (10 years o more)	Training	Uses digital technology	Direct Sales and Digital Media	It has not been formalised	She has a bank account	Main source of income	Weaving	Maturity	No	Yes	No	60 - 72	Distance from the capital less than 50 km
66	Secondary	Between 101 and 150 km	Urban location	Yes	Weaving	Maturity (10 years o more)	Family tradition	Uses digital technology	Direct Sales and Digital Media	It has been formalised	She has a bank account	Main source of income	Weaving	Maturity	Yes	Yes	No	60 - 72	Distance to the main capital of 50 km
66	Secondary	Between 101 and 150 km	Rural location	Yes	Weaving	Maturity (10 years o more)	Self-taught	Uses digital technology	Direct Sales and Digital Media	It has been formalised	She has a bank account	It is not the main source of income	Weaving	Maturity	No	Yes	No	60 - 72	Distance to the main capital of 50 km
53	Primary	Between 101 and 150 km	Rural location	Yes	Weaving	Maturity (10 years o more)	Self-taught	Uses digital technology	Direct Sales and Digital Media	It has not been formalised	She does not have a bank account	Main source of income	Weaving	Maturity	No	Yes	No	46 - 59	Distance to the main capital of 50 km
65	Technical	Equal to or less than 50 km	Urban location	Yes	Weaving	Maturity (10 years o more)	Self-taught	Uses digital technology	Direct Sales and Digital Media	It has been formalised	She has a bank account	Main source of income	Weaving	Maturity	Yes	Yes	No	60 - 72	Distance from the capital less than 50 km
42	ProfesYesonal	Equal to or less than 50 km	Urban location	No	Weaving	Maturity (10 years o more)	Family tradition	Uses digital technology	Direct Sales and Digital Media	It has been formalised	She has a bank account	Main source of income	Weaving	Maturity	Yes	Yes	No	33 - 45	Distance from the capital less than 50 km
56	Technical	Equal to or less than 50 km	Rural location	Yes	Weaving	Maturity (10 years o more)	Training	Uses digital technology	Direct Sales and Digital Media	It has not been formalised	She does not have a bank account	Main source of income	Weaving	Maturity	No	Yes	No	46 - 59	Distance from the capital less than 50 km
